# Supplementary material for: Genetic signature to provide robust risk assessment of psoriatic arthritis development in psoriasis patients
Source: Nat Commun. 2018 Oct 9;9:4178. doi: 10.1038/s41467-018-06672-6 (PMC6177414; doi:10.1038/s41467-018-06672-6)
Supplement: Supplementary file 3 — Supplementary Data 1 [file 41467_2018_6672_MOESM3_ESM.xlsx]

## Sheet: Sheet1
	With PAGE					Without PAGE
Round	Chr	Position	Alleles	Cond. p-Value	Uncond. p-Value	Chr	Position	Alleles	Cond. p-Value	Uncond. p-Value
0	6	31324207	HLA-B(AA:L95)	-	3e-22	6	31323039	TGAAGGGCTCCA/T	-	1e-16
1	6	31376928	C/T	6e-15	2e-05	6	31377817	C/T	2e-11	0.0006
2	6	31323039	TGAAGGGCTCCA/T	3e-13	6e-21	6	31377851	A/G	4e-08	0.002
3	6	31377974	T/C	9e-06	3e-05	5	107654074	TA/T	3e-06	6e-06
4	1	67627292	CTA/C	1e-05	2e-05	9	81186382	A/C	8e-06	1e-05
5	18	71038706	C/G	3e-05	4e-05	6	31300297	T/C	2e-05	0.0004
6	1	55518752	T/C	8e-05	8e-05	11	86495697	T/C	2e-05	2e-05
7	6	29944004	A/C	0.0001	0.004	8	55078876	A/G	2e-05	3e-05
8	6	32337392	T/C	0.0002	0.0002	3	67271303	C/T	2e-05	7e-06
9	3	67211884	C/T	0.0002	9e-05	14	34275727	G/C	3e-05	4e-05
10	6	31324851	AT/A	0.0002	0.004	9	125311082	T/TTTG	3e-05	0.0002
11	5	40207083	G/T	0.0002	0.0001	2	182484053	CTT/CT	3e-05	2e-05
12	6	31321407	T/C	0.0002	6e-07	7	5873245	C/T	2e-05	0.0001
13	8	56647774	G/T	0.0002	0.0002	9	18436598	T/C	3e-05	4e-05
14	1	19313343	A/G	0.0003	0.001	9	111060196	A/G	3e-05	5e-05
15	5	140851530	C/T	0.0002	0.0001	14	65708746	CA/C	3e-05	3e-05
16	9	14455821	A/G	0.0002	0.0002	9	90809598	A/G	3e-05	7e-05
17	1	97146047	A/G	0.0002	0.001	1	103154054	T/C	3e-05	0.0003
18	3	104170137	A/G	0.0003	0.0006	1	21017520	A/G	3e-05	0.0001
19	9	4301392	G/A	0.0003	0.0002	4	155762272	T/C	3e-05	9e-05
20	11	128276297	CT/C	0.0003	0.0002	1	67627292	CTA/C	3e-05	3e-05
21	5	57165599	A/G	0.0004	0.001	9	38409663	C/T	4e-05	0.0002
22	8	79529798	C/T	0.0004	0.001	20	55403586	C/CT	5e-05	0.0003
23	21	30922000	T/G	0.0004	0.0004	9	832133	A/T	4e-05	0.0002
24	12	124528178	A/G	0.0004	0.0003	4	61573229	G/A	5e-05	0.0002
25	16	11794895	T/C	0.0004	0.001	17	80899811	A/T	4e-05	0.0002
26	6	31344252	G/C	2e-05	6e-05	1	205619184	A/C	5e-05	0.0002
27	6	31324003	HLA-B(AA:E163)	2e-06	0.004	11	26543031	A/G	3e-05	0.0001
28	2	233137319	A/G	7e-05	0.002	15	55388244	C/T	3e-05	0.0003
29	6	159522796	T/A	9e-05	0.003	10	805389	T/C	3e-05	5e-05
30	5	96369780	A/G	0.0001	0.005	16	13803530	C/CA	3e-05	0.0003
31	6	30842753	G/T	0.0001	0.01	5	140851530	C/T	6e-05	4e-05
32	5	54195147	T/TC	0.0001	0.002	17	50381798	A/G	5e-05	9e-05
33	11	81578888	A/T	0.0002	0.001	13	103058594	T/C	5e-05	0.0001
34	21	38255101	C/T	0.0002	0.003	1	186284338	CA/C	5e-05	0.0003
35	5	108516901	C/T	0.0002	0.03	9	122048516	CT/C	5e-05	0.0007
36	6	137977695	T/C	0.0002	0.0003	2	153856491	G/A	5e-05	0.0002
37	10	99773047	T/C	0.0002	0.003	16	7458057	T/C	5e-05	6e-05
38	8	96251303	A/C	0.0002	0.008	8	70912829	C/T	5e-05	0.0005
39	16	75390809	C/CTTTTTTTTTTTT	0.0003	0.003	15	34867342	T/C	7e-05	0.0003
40	13	47654068	T/C	0.0004	0.0002	15	26903815	A/T	7e-05	0.0003
41	5	158381287	C/A	0.0002	0.0007	1	102903054	T/C	6e-05	0.0004
42	22	45727688	A/C	0.0003	0.0007	6	32398648	A/G	5e-05	3e-06
43	11	71099057	A/G	0.0003	0.02	10	53068604	T/C	6e-05	0.0009
44	6	31347538	T/G	0.0003	1e-08	5	78697485	C/T	5e-05	0.0001
45	1	200925992	A/G	0.0003	0.0005	6	80317983	T/C	5e-05	0.001
46	2	207989470	C/T	0.0003	0.003	11	44306907	T/C	6e-05	0.0003
47	6	20533736	G/GT	0.0004	0.004	5	62307392	T/C	5e-05	0.0002
48	1	67820194	T/C	0.0004	0.0003	3	183158125	AT/ATT	5e-05	0.001
49	2	33719473	T/C	0.0005	0.002	6	99319240	A/T	6e-05	0.0002
50	1	22690417	T/C	0.0004	0.003	15	100798776	T/C	7e-05	0.0008
51	13	67560612	C/T	0.0004	0.0002	2	233144018	A/G	8e-05	0.001
52	16	57482861	G/A	0.0005	0.002	3	156756843	A/T	7e-05	5e-05
53	6	31327170	A/G	0.0002	2e-06	2	96179305	T/A	5e-05	0.0004
54	9	8203648	A/G	0.0002	0.005	1	234241703	T/A	5e-05	0.004
55	4	48308223	A/G	0.0006	0.003	2	108016563	<CN0>/T	6e-05	0.001
56	7	123412353	A/G	0.0006	0.003	1	109116348	G/A	5e-05	0.0006
57	7	26637664	T/C	0.0008	0.002	9	15612156	T/C	6e-05	0.0009
58	22	35343077	A/G	0.0008	0.009	1	81138156	T/C	6e-05	0.0004
59	16	10918995	C/CA	0.0007	0.008	7	137461416	A/G	7e-05	0.001
60	8	18590928	G/A	0.0006	0.009	6	131573349	C/G	6e-05	0.001
61	1	81085263	T/G	0.0007	0.002	4	100387950	TAA/TA	8e-05	3e-05
62	9	126791907	T/C	0.0006	0.01	2	171615106	A/G	8e-05	0.0005
63	11	97407844	A/G	0.0005	0.003	6	110229956	G/A	8e-05	0.0009
64	9	90792863	T/C	0.0006	0.003	13	78521453	C/T	8e-05	0.0005
65	12	19509905	T/A	0.0006	0.002	4	130558604	T/A	8e-05	0.0002
66	5	96077584	T/C	0.0006	0.002	7	77603243	ATT/A	7e-05	0.005
67	4	25222016	A/G	0.0002	0.005	5	38343268	A/G	7e-05	0.0004
68	2	23178053	T/G	0.0006	0.0005	3	20699684	G/C	7e-05	0.002
69	8	101816418	G/C	0.0005	0.002	2	103908982	A/G	7e-05	0.001
70	10	110164436	G/A	0.0006	0.005	14	75875225	G/A	6e-05	0.0001
71	2	135283024	T/G	0.0007	0.003	10	4331726	A/G	7e-05	0.0009
72	18	67546689	T/C	0.0007	0.001	14	87896543	T/G	7e-05	0.004
73	5	10505467	G/A	0.0008	0.006	18	8488788	G/C	8e-05	0.001
74	19	55845386	G/A	0.0007	0.007	4	127995476	A/T	7e-05	0.0004
75	3	126405059	C/G	0.0008	0.0002	3	42930458	T/C	9e-05	0.0009
76	4	96532828	A/G	0.0008	0.003	6	88904444	T/C	8e-05	8e-05
77	1	152686773	T/G	0.0009	0.001	15	27436754	C/T	9e-05	0.0003
78	1	180575168	A/G	0.0009	0.005	7	8981801	C/G	9e-05	0.0004
79	1	114468256	A/T	0.0008	0.003	22	27670645	TGGG/T	9e-05	0.001
80	6	76272310	T/C	0.0009	0.009	6	150892649	C/T	8e-05	0.0004
81	8	10607906	T/C	0.0008	0.0009	5	96369780	A/G	8e-05	0.002
82	6	32186348	T/C	0.0009	0.0005	10	77551330	T/C	8e-05	0.0005
83	4	46980679	T/G	0.0007	0.05	18	4089791	A/G	8e-05	0.002
84	2	207490386	C/T	0.0008	0.02	21	37854171	A/G	7e-05	0.002
85	17	44070583	G/A	0.0009	0.002	5	179270055	G/A	8e-05	0.01
86	8	79343069	G/A	0.0008	0.003	6	148639757	C/T	9e-05	0.003
87	12	24869514	G/A	0.001	0.001	16	72349121	TAAAACAAAAC/T	8e-05	0.001
88	14	78118334	C/T	0.001	0.008	5	97546357	G/A	8e-05	0.005
89	2	43908477	C/T	0.001	0.006	8	16580763	T/C	8e-05	0.01
90	4	177258839	A/G	0.0009	0.006	4	138211632	GTATA/G	6e-05	0.002
91	1	238670539	G/A	0.0009	0.01	3	197143019	CT/CTT	8e-05	0.0002
92	15	86288267	C/A	0.0009	0.002	6	68352062	ATT/A	7e-05	0.003
93	8	73002280	A/ACC	0.001	0.01	14	95828984	T/C	8e-05	0.002
94	18	13255156	T/G	0.001	0.02	5	1697239	A/G	7e-05	0.001
95	1	237929556	G/T	0.001	0.02	6	45389142	C/CT	7e-05	0.001
96	8	22432377	A/C	0.001	0.003	8	87093275	C/T	6e-05	0.0002
97	14	79003623	T/C	0.0003	0.006	11	82241328	T/C	7e-05	0.0008
98	6	31270451	T/C	0.001	0.007	4	169756372	A/G	8e-05	0.0003
99	8	18998870	A/G	0.0008	0.02	8	73064714	C/T	6e-05	0.001
100	7	140532269	C/G	0.0009	0.002	20	15518426	T/C	7e-05	0.002
101	4	155597624	A/T	0.0008	0.01	10	12871169	G/C	8e-05	0.0003
102	3	148903923	A/G	0.0008	0.02	4	120278153	A/G	8e-05	0.0002
103	10	96421416	G/A	0.0008	0.005	20	56668517	CT/C	9e-05	0.001
104	15	24126620	C/G	0.0009	0.003	9	15114269	A/G	8e-05	0.0006
105	8	55835446	C/G	0.001	0.002	17	17316631	A/G	8e-05	0.001
106	1	77729669	T/C	0.0009	0.02	6	111364344	T/A	8e-05	0.0003
107	4	146524560	G/T	0.0009	0.02	19	39575176	A/AG	6e-05	0.003
108	3	33000357	CAA/C	0.001	0.009	4	100725248	C/T	8e-05	0.0007
109	8	119885879	C/T	0.001	0.03	10	123857554	G/T	7e-05	0.02
110	2	41925981	T/C	0.001	0.03	5	65889329	C/A	7e-05	0.0008
111	19	49448440	C/T	0.001	0.007	2	123500110	C/T	7e-05	0.002
112	11	76343549	A/T	0.001	0.002	8	125785784	TTTTAATCCCCA/T	5e-05	0.003
113	4	100351436	A/C	0.001	0.001	11	24347770	C/CGT	6e-05	0.003
114	8	12712011	A/G	0.001	0.02	3	35450033	G/T	6e-05	0.002
115	16	49530740	T/C	0.001	0.02	3	176102604	T/A	6e-05	0.005
116	11	44302338	A/G	0.001	0.0003	22	45727688	A/C	6e-05	0.001
117	7	157700614	T/C	0.001	0.0008	3	64183364	C/G	7e-05	0.003
118	2	101054149	G/T	0.001	0.01	16	72806434	A/C	6e-05	0.0006
119	8	66679221	C/A	0.001	0.02	5	31748347	AT/A	6e-05	0.004
120	19	57656429	T/G	0.001	0.02	10	128214487	A/G	6e-05	0.01
121	15	46963798	G/A	0.001	0.03	5	122618100	G/C	6e-05	0.009
122	3	33672032	T/C	0.001	0.003	9	95990157	G/A	6e-05	0.004
123	1	7952137	T/C	0.001	0.03	21	27846053	A/G	6e-05	0.008
124	18	8479685	T/C	9e-05	0.03	22	19914311	C/A	6e-05	0.0008
125	9	13806091	T/C	0.0002	0.004	7	128078177	T/C	5e-05	0.0007
126	2	134793572	G/A	0.0002	0.05	14	96583359	A/G	6e-05	0.005
127	1	167568441	T/C	0.0007	0.0003	19	29367937	C/G	5e-05	0.01
128	14	24372307	TCC/T	0.0008	0.006	13	26536373	C/A	6e-05	0.005
129	12	96271658	T/G	0.001	0.02	7	27527646	C/A	5e-05	0.0001
130	7	147407076	T/G	0.001	0.02	22	42134539	T/C	6e-05	0.002
131	2	234569137	A/G	0.001	0.02	8	130635018	C/G	6e-05	0.001
132	7	153867574	T/C	0.001	0.01	16	78147088	T/C	5e-05	0.02
133	3	143389746	G/C	0.0009	0.009	4	21239185	A/C	5e-05	0.001
134	1	7870048	C/T	0.0008	0.007	1	213570063	G/C	4e-05	0.002
135	3	101393583	A/C	0.0008	0.0008	6	164518080	A/G	6e-05	0.01
136	9	4099566	T/C	0.0007	0.02	13	59033020	C/T	5e-05	0.02
137	5	7890892	A/T	0.001	0.02	3	118166055	T/C	5e-05	0.002
138	16	89806347	T/A	0.001	0.03	8	17182541	A/G	5e-05	0.02
139	4	118608729	T/C	0.001	0.01	4	106199328	CAT/C	5e-05	0.003
140	9	85899893	C/G	0.001	0.003	17	55616505	T/C	5e-05	0.003
141	1	38473463	T/C	0.001	0.01	18	38038290	G/A	5e-05	0.0003
142	5	62810669	G/T	0.001	0.03	3	76440573	A/T	6e-05	0.0004
143	19	5066330	A/G	0.001	0.003	3	978500	G/A	6e-05	4e-05
144	2	43360962	G/A	0.001	0.01	15	78290944	G/A	5e-05	0.001
145	9	93515638	C/T	0.001	0.04	2	23170082	CT/C	5e-05	0.001
146	19	11175409	C/T	0.001	0.008	7	52904446	G/C	5e-05	0.007
147	6	125015138	T/C	0.001	0.04	5	40081675	C/CT	4e-05	0.0006
148	7	107476870	G/C	0.001	0.01	17	67877119	A/C	4e-05	0.001
149	10	101271789	C/A	0.001	0.02	3	14483960	T/C	5e-05	0.009
150	1	117032783	A/G	0.001	0.004	3	116728168	A/AC	6e-05	0.01
151	10	60078795	A/G	0.001	0.004	4	61925972	G/A	6e-05	0.005
152	10	59842445	G/A	0.0007	0.02	10	83915568	C/A	5e-05	0.003
153	4	183881718	G/T	0.001	0.01	2	212048407	C/G	4e-05	0.002
154	12	48295133	T/C	0.001	0.003	7	122801292	T/C	4e-05	0.002
155	6	83526701	TTA/T	0.001	0.01	2	10312800	A/G	5e-05	0.0006
156	11	42808742	G/A	0.001	0.02	6	18384236	A/G	4e-05	0.003
157	6	32109938	T/G	0.001	0.007	8	128990632	A/C	4e-05	0.0005
158	6	32681928	T/G	0.001	0.02	4	99749736	G/A	4e-05	0.005
159	1	30459797	A/G	0.001	0.03	9	114011408	T/TA	5e-05	0.003
160	14	43517217	G/A	0.001	0.02	22	44295495	G/C	4e-05	0.003
161	11	97321326	C/T	0.001	0.003	11	113111320	T/C	3e-05	0.007
162	5	178552518	G/A	0.001	0.005	3	4629151	A/C	3e-05	0.0008
163	8	129031106	G/A	0.001	0.03	4	38076385	CT/CTT	0.003	0.0008
164	7	147851734	A/G	0.001	0.04	10	53287405	T/G	4e-05	0.004
165	2	25159372	A/G	0.001	0.006	11	132707559	C/A	4e-05	0.006
166	2	190646207	C/T	0.001	0.005	1	15123100	A/G	4e-05	0.01
167	4	104904765	A/G	0.001	0.02	7	105579952	C/T	4e-05	0.005
168	9	96679448	A/G	0.001	0.006	6	44517438	C/T	4e-05	0.01
169	18	53111322	G/A	0.001	0.009	14	59295366	G/A	4e-05	0.02
170	19	55058269	A/G	0.001	0.01	14	23904148	A/G	5e-05	0.02
171	4	4883736	G/T	0.001	0.02	3	1622190	T/G	5e-05	0.009
172	17	54859055	A/T	0.001	0.01	6	152086488	C/A	4e-05	0.006
173	5	1705513	C/A	0.001	0.004	2	161760489	T/C	5e-05	0.0009
174	12	117661748	T/C	0.001	0.01	8	1295882	A/G	4e-05	0.003
175	10	16221561	G/A	0.001	0.005	9	22541383	G/A	4e-05	0.007
176	17	32497214	C/T	0.001	0.05	6	85695180	A/G	5e-05	0.05
177	8	4816363	T/C	0.001	0.02	2	44192157	C/T	5e-05	0.04
178	11	79446422	A/C	0.0009	0.03	3	63269031	CA/C	5e-05	0.001
179	14	76914497	G/A	0.001	0.009	17	55961471	A/G	5e-05	0.004
180	16	56917245	T/A	0.001	0.02	1	156882996	C/G	4e-05	0.003
181	2	134994754	C/T	0.001	0.006	1	116306007	T/G	5e-05	0.0005
182	1	197766291	G/A	0.001	0.01	19	51816319	T/C	5e-05	0.002
183	4	168641015	T/G	0.001	0.02	16	66122498	C/T	6e-05	0.004
184	10	14116573	T/C	0.001	0.005	4	165697380	A/G	6e-05	0.01
185	2	109625736	C/T	0.001	0.03	13	98960284	T/TCTC	5e-05	0.002
186	5	157553602	T/C	0.001	0.02	4	86874895	T/G	3e-05	0.008
187	16	58041836	G/A	0.001	0.003	20	61999769	A/G	5e-05	0.003
188	4	82519888	G/T	0.001	0.03	20	16102316	A/C	5e-05	0.01
189	5	72532174	T/C	0.001	0.01	7	131986888	C/T	4e-05	0.02
190	7	18337611	C/T	0.001	0.004	20	40964651	T/C	5e-05	0.04
191	6	14595376	CT/C	0.001	0.004	15	61919026	T/G	5e-05	0.006
192	3	88529242	T/A	0.001	0.003	16	84257998	T/C	4e-05	0.03
193	6	31613991	G/A	0.001	0.003	5	156627387	A/G	5e-05	0.02
194	21	35732456	G/A	0.001	0.03	14	59776695	G/T	4e-05	0.01
195	14	62869137	C/T	0.0009	0.001	6	75947129	T/C	4e-05	0.0008
196	4	189026673	G/A	0.001	0.006	14	62725664	GT/G	4e-05	0.005
197	3	58553850	G/A	0.001	0.004	2	60291353	A/T	4e-05	0.03
198	13	30498148	G/A	0.001	0.004	9	8815084	A/G	3e-05	0.007
199	8	59498685	G/T	0.001	0.01	5	174039157	G/A	3e-05	0.05
