# Supplementary material for: Genetic signature to provide robust risk assessment of psoriatic arthritis development in psoriasis patients
Source: Nat Commun. 2018 Oct 9;9:4178. doi: 10.1038/s41467-018-06672-6 (PMC6177414; doi:10.1038/s41467-018-06672-6)
Supplement: Supplementary file 4 — Supplementary Data 2 [file 41467_2018_6672_MOESM4_ESM.xlsx]

## Sheet: Fold 1
Round	Chr	Position	Alleles	Unconditional p-value	Conditional p-value
0	3	175115541	G/T	5.80695e-06
1	11	44302244	T/C	7.83383e-06	1.09752e-05
2	4	188212216	T/TAA	1.76919e-05	1.86972e-05
3	15	26151105	C/T	2.71672e-05	1.67831e-05
4	6	31324921	C/T	1.59304e-05	2.14547e-05
5	8	106558652	A/C	3.04648e-05	3.41109e-05
6	1	83789445	A/AT	6.14802e-05	3.59019e-05
7	8	10815571	C/G	7.68439e-05	3.1175e-05
8	5	79292899	G/A	0.00012142	3.77319e-05
9	3	59540701	T/C	0.000148629	4.15661e-05
10	4	73858896	T/C	0.000541452	5.46693e-05
11	2	16387945	A/G	8.20873e-05	5.86609e-05
12	13	110820374	CT/C	0.000592721	5.60868e-05
13	2	150160052	C/A	0.000478844	2.98633e-05
14	12	131850267	C/T	0.000148077	3.41468e-05
15	1	187832941	C/A	6.15419e-05	4.4721e-05
16	7	49864143	T/G	0.000778921	8.32506e-05
17	11	4816472	A/C	0.00353944	6.37385e-05
18	6	31456104	G/A	0.000313561	3.34142e-05
19	2	57285031	C/T	0.000204912	2.7669e-05
20	10	24634808	T/C	0.00268402	2.15858e-05
21	6	162808884	A/T	0.00112514	4.21019e-05
22	21	38966499	C/T	0.0011875	4.24808e-05
23	2	15213622	A/AG	0.000865655	3.61543e-05
24	4	184216231	GA/G	0.00196182	2.45422e-05
25	17	70978220	ATT/AT	0.00517943	4.04384e-05
26	4	40013750	C/CA	0.000273206	2.6136e-05
27	22	49804916	ACC/A	0.00395908	3.31218e-05
28	16	6155240	C/G	0.00539146	3.02667e-05
29	11	34666262	G/C	0.0013792	7.74927e-05
30	1	241892235	T/C	0.00303488	6.00745e-05
31	15	71820590	A/G	0.00244169	8.79279e-05
32	19	29938765	G/A	0.00324875	6.861e-05
33	4	47603337	CT/C	0.00868841	5.3987e-05
34	20	58898954	C/A	0.0537711	4.16868e-05
35	12	121614248	C/T	0.0148395	6.10016e-05
36	21	46533414	G/A	0.0184137	6.10435e-05
37	9	138640273	C/T	0.00508702	6.01475e-05
38	11	110824622	ATTTTT/A	0.00498542	7.45151e-05
39	2	52695215	A/G	0.0256498	2.6014e-05
40	5	72499675	C/T	0.00560526	5.83243e-05
41	3	14622508	CTA/C	0.0141796	7.14748e-05
42	7	31680256	CT/C	0.0048559	2.32662e-05
43	12	102052166	TAAAA/TAAA	0.025627	4.78233e-05
44	6	157934392	G/A	0.00977339	7.12749e-05
45	16	3999584	T/C	0.054528	1.21262e-05
46	7	2652210	C/A	0.00055347	2.80057e-05
47	21	36963139	T/G	0.0299765	1.91954e-05
48	6	169555403	A/G	0.0283034	1.75624e-05
49	6	31324152	A/G	0.0165141	5.11697e-06
50	1	55518752	C/T	0.024991	1.97433e-05
51	9	92461805	G/C	0.00671423	2.90025e-05
52	5	133413195	T/C	0.0198761	1.03025e-05
53	7	44262766	A/G	0.00195808	1.15466e-05
54	7	3196333	T/C	0.0346681	0.00012971
55	6	169140318	A/T	0.0307642	0.000112019
56	3	181608066	GT/G	0.00106679	0.000218396
57	4	56457453	T/C	0.62061	0.000324552
58	11	6303478	T/G	0.0247298	0.000387132
59	2	113665272	C/T	0.285361	0.000407541
60	1	151686240	T/G	0.131843	0.000827194
61	11	18498166	C/T	0.00130115	0.000658349
62	6	150811471	G/GA	0.142924	0.000550418
63	4	187031495	C/CCTCAGGGATGAACGGTGG	0.255365	0.000131386
64	3	114522153	T/TA	0.00868987	0.000606311
65	3	20747617	AT/A	0.0624736	0.0017988
66	16	86257917	G/A	0.0391172	0.00700584
67	8	13395939	G/A	0.00298079	0.00875899
68	8	120973222	A/AAAAG	0.00456272	0.0175624
69	4	125540960	C/G	0.100886	0.0259764
70	6	152495386	T/C	0.0219496	0.0429695
71	3	147303666	T/A	0.0667782	0.0150372
72	16	17431441	T/C	0.0449864	0.0446389
73	12	5776870	C/T	0.696541	0.0446696
74	4	81897005	T/C	0.0668857	0.0473919
75	9	78219081	T/C	0.347886	0.029581
76	8	88910650	G/A	0.442632	0.00722698
77	14	63202356	C/T	0.327908	0.0835461
78	2	99059279	G/C	0.316982	0.167816
79	5	180698079	G/A	0.0487773	0.0931034
80	6	18280618	T/C	0.657316	0.219819
81	6	43425581	CCA/C	0.72227	0.0899605
82	8	11470573	T/C	0.832105	0.149428
83	1	115697996	T/A	0.230033	0.110693
84	5	180679117	C/T	0.0619483	0.183108
85	8	8691384	C/G	0.362049	0.122799
86	7	23035517	G/A	0.828023	0.153061
87	4	169599390	TG/T	0.453677	0.100568
88	12	109678626	TCA/T	0.0144297	0.207133
89	8	14751370	G/T	0.828653	0.203213
90	15	74004557	A/T	0.439713	0.245977
91	10	68280212	G/A	0.0802516	0.308898
92	20	51846123	C/T	0.390199	0.294176
93	6	46762757	C/T	0.699361	0.333062
94	12	94119099	A/G	0.988575	0.303573
95	12	25469082	AAAAC/A	0.383105	0.304578
96	8	141550747	T/C	0.61043	0.188906
97	12	93723857	T/C	0.963356	0.266518
98	8	141436028	C/T	0.75423	0.380688
99	1	224287483	G/A	0.984371	0.37183
100	11	131298382	T/C	0.056112	0.392018
101	8	56937184	AAC/A	0.290803	0.384054
102	12	108666828	C/T	0.414838	0.501014
103	1	70688964	T/G	0.594056	0.496039
104	12	9479335	G/A	0.338495	0.569955
105	4	7526522	G/A	0.187005	0.58966
106	8	78033770	C/T	0.126077	0.642949
107	18	76252665	C/T	0.114255	0.579349
108	7	117551086	T/C	0.61801	0.584844
109	11	120979523	A/C	0.0472116	0.646946
110	7	3177226	A/AAAACAAAC	0.00874342	0.676469
111	13	80422935	G/A	0.212067	0.714098
112	3	1641846	C/G	0.543977	0.737991
113	11	8765117	T/A	0.741292	0.769247
114	3	128617790	T/G	0.454524	0.801326
115	8	40377427	G/A	0.350216	0.750915
116	12	42225895	G/GT	0.0337921	0.76011
117	1	177255081	CAA/C	0.952056	0.795477
118	1	89931889	C/T	0.602427	0.84096
119	9	92728873	A/C	0.988845	0.833759
120	16	9413353	C/T	0.0939105	0.793918
121	12	83681269	G/A	0.170185	0.859059
122	4	12150352	G/C	0.0373022	0.833908
123	11	110426454	T/G	0.415067	0.864401
124	1	172521835	G/T	0.126784	0.828411
125	1	64814685	CGT/CGTGT	0.227011	0.799556
126	5	6801883	C/T	0.424392	0.832558
127	20	21397437	G/A	0.23402	0.8323
128	7	81457189	G/A	0.169221	0.797191
129	12	130157741	G/A	0.633444	0.886949
130	5	178410993	T/C	0.444379	0.902571
131	10	83021650	C/T	0.357287	0.884237
132	9	135372852	T/C	0.34917	0.873168
133	10	60681316	G/GA	0.667884	0.923316
134	6	151291693	G/A	0.471738	0.919626
135	2	1661540	T/C	0.987217	0.907432
136	12	33160317	C/T	0.997572	0.969676
137	3	71015644	C/T	0.375109	0.932434
138	12	26778281	C/T	0.0098419	0.923824
139	2	1941461	T/C	0.0602591	0.95401
140	2	23592856	A/AAAAAT	0.655613	0.957535
141	6	107458730	C/T	0.594522	0.955171
142	10	88256643	T/TGGGGGG	0.668337	0.960827
143	16	26524611	A/C	0.901188	0.956143
144	21	18699386	T/A	0.0422348	0.9457
145	1	218989025	T/A	0.400619	0.974167
146	4	77416632	G/A	0.264821	0.959368
147	8	146115843	A/T	0.453574	0.953241
148	9	123075240	G/A	0.633409	0.97445
149	13	70513564	G/T	0.227038	0.983017
150	4	175562962	G/T	0.512058	0.984477
151	6	31035265	T/C	0.686709	0.960336
152	6	148632551	A/G	0.0175674	0.971083
153	10	100102403	G/A	0.0184347	0

## Sheet: Fold 2
Round	Chr	Position	Alleles	Unconditional p-value	Conditional p-value
0	6	31313212	T/C	1.62964e-05
1	12	18800014	A/AT	1.68148e-05	2.09635e-05
2	21	35939413	C/T	0.00220069	5.34935e-05
3	10	5588567	G/C	0.000143403	6.00396e-05
4	5	3505532	C/T	0.00126528	4.34866e-05
5	2	133303538	C/G	0.00108195	2.20569e-05
6	10	76861920	A/T	0.000805811	3.73141e-06
7	9	74376428	A/G	5.99826e-05	1.7299e-05
8	16	82845636	C/G	0.000516647	1.50263e-05
9	4	83651343	G/A	6.27895e-05	2.0326e-05
10	8	11829404	A/G	0.00026245	2.25999e-05
11	6	39779325	G/A	6.89335e-05	2.9529e-05
12	7	8938582	T/G	0.00020325	3.13082e-05
13	3	187637069	A/AT	0.00146256	6.24093e-05
14	3	112303405	T/C	8.39228e-05	8.63508e-05
15	3	186643240	C/T	0.0101596	7.92449e-06
16	5	38861495	A/C	0.00458142	1.68829e-05
17	2	32894963	A/AG	0.000303884	4.71671e-05
18	7	77955102	T/C	0.00956273	3.61867e-05
19	9	82654782	G/A	0.000797174	3.25874e-05
20	11	134767261	TTG/T	0.000328687	6.48731e-05
21	5	114976117	C/G	0.000826838	5.01297e-05
22	6	93160725	G/T	0.0084441	3.97833e-05
23	6	38989111	CA/C	0.00219129	2.81593e-05
24	10	4331581	T/C	0.0149892	4.3606e-05
25	18	48813004	T/C	0.00575136	8.73389e-05
26	11	105715553	C/T	0.00268769	3.04712e-05
27	5	54228856	G/T	0.0240842	7.48389e-05
28	1	54456325	A/C	0.00556999	6.21921e-05
29	8	2053795	G/A	0.00278869	3.14237e-05
30	21	21086405	T/C	0.000310279	2.32503e-05
31	2	215565433	C/A	0.00099777	2.2924e-05
32	16	76992316	C/CA	0.00808861	3.28457e-05
33	19	5912464	C/T	0.000254498	1.48259e-05
34	1	86030624	A/G	0.00993291	4.79597e-05
35	4	86925912	G/A	0.0560763	6.76989e-05
36	7	8108636	C/A	0.00197746	2.46352e-05
37	4	100689513	G/A	0.00393067	1.58545e-05
38	4	125352559	AAAAT/AAAATAAAT	0.00486731	2.32344e-05
39	11	21490395	T/A	0.176317	3.92214e-05
40	5	107845627	T/C	0.0162873	3.14568e-05
41	10	100227627	G/C	0.0123763	5.24897e-05
42	5	146789792	T/C	0.00744517	5.18566e-05
43	2	3610255	C/T	0.00939987	4.43407e-05
44	1	102745011	T/G	0.0268286	2.20013e-05
45	6	133756705	C/G	0.000353581	4.55659e-05
46	22	18261544	G/A	0.00138197	2.29252e-05
47	14	75864663	A/AT	0.0215492	4.19269e-05
48	20	60099532	A/G	0.0154423	3.27249e-05
49	3	178906845	CA/C	0.00527235	2.76094e-05
50	11	104798416	C/T	0.228262	5.89994e-05
51	5	61219857	G/A	0.224961	5.26728e-05
52	1	68958436	G/T	0.0104303	0.000926737
53	3	170151224	G/A	0.0593255	0.000403957
54	16	69130051	C/T	0.0112687	0.000952807
55	8	59288584	T/G	0.364402	6.82809e-05
56	9	846031	CT/C	0.0130807	0.00118057
57	12	34506279	A/G	0.00426349	0.00213818
58	19	57998674	T/C	0.260641	0.00131653
59	2	182399497	A/ATT	0.0102949	0.000426173
60	17	2600186	G/A	0.00082164	0.00423737
61	14	71653213	C/G	0.183635	0.00712954
62	15	70061071	T/C	0.207088	0.00940408
63	14	58457087	A/C	0.313239	0.0047995
64	2	129769189	T/C	0.309936	0.00907062
65	9	83055804	A/T	0.0218455	0.0074548
66	1	9120165	T/C	0.209989	0.026
67	10	52388952	G/A	0.176539	0.0186977
68	9	117324893	A/G	0.0637629	0.0160897
69	4	190094111	C/G	0.135444	0.0702769
70	16	25890856	A/G	0.0647973	0.0516194
71	21	42256854	A/G	0.697725	0.0512814
72	7	122307268	T/C	0.247313	0.0171912
73	14	27247751	C/G	0.159577	0.0482112
74	19	9020616	T/A	0.202211	0.0861464
75	17	2964691	C/G	0.772735	0.104767
76	5	124121659	A/T	0.567518	0.0855371
77	17	67318418	G/A	0.11107	0.107673
78	5	50370500	C/T	0.464004	0.100161
79	7	156166786	TAA/T	0.798322	0.0711617
80	13	74204999	C/T	0.779993	0.254824
81	15	101734660	T/C	0.776703	0.219968
82	4	83364747	G/A	0.143017	0.197269
83	5	83269436	C/A	0.281885	0.0842274
84	10	134523273	A/G	0.334062	0.261977
85	11	112488672	G/T	0.812229	0.242975
86	6	116531529	GA/G	0.257626	0.281459
87	2	80226808	T/C	0.887192	0.396542
88	8	68484430	C/T	0.283024	0.379403
89	2	17803601	C/T	0.886214	0.349511
90	5	180566380	T/C	0.608894	0.507357
91	6	43232532	G/A	0.216221	0.273948
92	11	113561481	AG/A	0.242911	0.528091
93	17	80967798	TTG/T	0.279588	0.521247
94	8	129016936	T/G	0.260289	0.462355
95	7	157696933	G/T	0.872528	0.549538
96	19	56745436	G/A	0.0325354	0.483385
97	12	14083042	G/A	0.639366	0.471545
98	4	167312201	T/C	0.794674	0.577599
99	14	33464769	T/C	0.645379	0.596438
100	20	47372883	G/T	0.564118	0.51984
101	22	26938040	T/C	0.658076	0.483147
102	1	233713048	C/T	0.375001	0.583217
103	4	121065094	G/A	0.465925	0.617516
104	11	71991687	C/T	0.302127	0.653032
105	2	210027200	G/C	0.279788	0.507485
106	10	73439066	A/T	0.0198108	0.665903
107	3	61912959	T/A	0.986392	0.646752
108	3	67453989	C/G	0.141797	0.6787
109	10	76842751	T/C	0.000894222	0.655713
110	4	37601907	A/T	0.700111	0.714449
111	4	93609937	T/C	0.218556	0.689714
112	1	6979712	G/C	0.972981	0.767915
113	14	28882084	T/A	0.254359	0.766598
114	15	61043102	G/A	0.133376	0.769343
115	12	1101232	C/T	0.210566	0.768714
116	7	17606227	A/G	0.103839	0.735833
117	2	85208199	G/A	0.909239	0.812684
118	8	52267540	C/T	0.762197	0.843557
119	17	3350402	G/A	0.0713507	0.806435
120	9	74193798	G/A	0.477061	0.798766
121	2	44953931	G/A	0.173174	0.685867
122	16	49385234	C/T	0.754234	0.786262
123	11	32651316	C/CAA	0.475698	0.851987
124	8	86000796	A/T	0.0907099	0.85673
125	1	90033573	C/T	0.109464	0.854901
126	11	105160195	TA/T	0.104227	0.885549
127	5	158410175	G/A	0.484283	0.896292
128	3	23770133	C/T	0.0527778	0.849249
129	15	51990787	T/C	0.800054	0.876692
130	6	38689107	T/TAAAC	0.211592	0.914011
131	12	10232082	T/A	0.538509	0.928497
132	6	148632551	A/G	0.217759	0.935548
133	8	73040856	G/A	0.31508	0.943697
134	15	26022929	C/T	0.178283	0.925318
135	5	2908616	G/A	0.0535962	0.949004
136	4	39622951	GA/G	0.0523271	0.929667
137	4	137890267	T/A	0.241259	0.944307
138	5	415323	A/G	0.0884116	0.948278
139	5	132891361	A/AAC	0.557748	0.941841
140	7	8725512	A/G	0.764978	0.963753
141	1	166549683	C/T	0.971425	0.951842
142	7	153243567	C/A	0.412135	0.980155
143	10	766105	T/C	0.167608	0.960916
144	1	108716399	T/C	0.741386	0.955372
145	3	35313988	C/T	0.801144	0.901753
146	19	15463852	T/G	0.509549	0.951969
147	1	65496880	G/A	0.0550735	0.991775
148	1	81099541	A/G	0.0187058	0.974643
149	10	29086370	AAAAT/A	0.29709	0.950607
150	6	17433803	A/G	0.0908854	0.974833
151	13	54672319	C/A	0.524503	0.992855
152	16	57167618	C/T	0.199148	0.992778
153	5	73713752	C/T	0.727338	0.997622

## Sheet: Fold 3
Round	Chr	Position	Alleles	Unconditional p-value	Conditional p-value
0	11	17732719	T/C	2.4538e-06
1	4	86867073	A/G	2.99556e-06	3.88615e-06
2	13	87906240	C/A	4.41008e-06	2.83664e-06
3	6	30874797	C/T	1.12287e-05	9.30861e-06
4	3	164280365	C/T	2.71273e-05	1.2042e-05
5	18	56201382	CT/C	1.96141e-05	2.36135e-05
6	6	45885642	T/A	0.000104141	1.98722e-05
7	6	151254639	G/A	2.04373e-05	2.55693e-05
8	22	45783844	G/A	0.000177013	5.9171e-05
9	4	25296348	A/C	9.71448e-05	6.18221e-05
10	5	6456128	G/A	0.000369291	4.13128e-05
11	3	67242443	C/G	0.000329285	4.93322e-05
12	6	31140220	T/C	5.89465e-05	7.93843e-05
13	16	10357519	C/A	1.38158e-05	2.50742e-05
14	11	123943726	G/GA	0.00128733	2.38844e-05
15	15	80566836	G/T	0.000133508	1.53296e-05
16	17	26283162	G/A	0.000140988	2.60551e-05
17	20	10829665	CA/C	0.000655312	6.49245e-05
18	19	14778883	T/C	0.000211574	5.55946e-05
19	2	142481583	T/C	0.000790205	6.01412e-05
20	19	34423815	G/A	0.00114355	5.24288e-05
21	17	76452181	T/G	0.00612508	6.9987e-05
22	6	150879867	C/CTAA	0.00484895	5.67569e-05
23	4	100665643	C/G	0.00243893	5.65476e-05
24	2	185454836	T/C	0.000597356	4.42753e-05
25	4	29084309	G/T	0.00322543	5.45166e-05
26	1	15770102	G/A	0.00260892	1.66027e-05
27	16	17232020	G/GGTTAGAACATCCCTGAA	0.00041456	2.60086e-05
28	8	21903316	G/A	0.000365792	1.83819e-05
29	13	95478338	A/G	0.00441433	5.47964e-05
30	7	13957045	T/C	0.000183229	4.9301e-05
31	18	57322876	C/T	0.0133942	9.71911e-05
32	1	205891848	T/G	0.0432092	7.06261e-05
33	9	94600207	G/A	0.0411227	9.34813e-05
34	16	14541784	A/G	0.00168295	0.000103049
35	1	81615510	G/A	0.001021	5.91554e-05
36	8	517420	G/A	0.00605937	0.000102494
37	8	125664204	T/G	0.00123175	0.000104362
38	21	39808702	T/C	0.0299631	0.000107136
39	15	68912086	G/T	0.0384419	0.000107
40	11	4840438	A/G	0.00748855	1.58887e-05
41	15	62861112	A/C	0.00417742	5.36377e-05
42	5	140796595	GT/G	0.00867753	0.000127526
43	3	171612672	G/GTTGTGGCT	0.00754437	4.63388e-05
44	11	36863551	A/G	0.0177688	0.000104097
45	5	82119226	C/T	0.00013094	8.49279e-05
46	4	165697405	T/C	0.0197932	6.78421e-05
47	5	30916581	G/A	0.047439	8.14471e-05
48	3	71376654	T/G	0.200837	0.000105704
49	5	13914796	T/C	0.00227421	0.000184451
50	21	24630057	T/TAC	0.00451526	8.30351e-05
51	6	31247270	G/A	0.106508	8.10046e-05
52	6	31012889	A/G	0.104731	3.61124e-05
53	4	47161567	C/T	0.0196218	3.7311e-05
54	4	187742820	A/G	0.134166	5.17336e-05
55	2	211753202	G/T	0.00525953	5.77239e-05
56	5	115411308	A/C	0.00275038	4.93478e-05
57	15	93927997	C/G	0.0535735	4.05216e-05
58	14	101259594	C/T	0.00749648	4.97425e-05
59	8	435298	T/G	0.985724	0.000178896
60	6	160710826	A/G	0.173942	4.15486e-05
61	17	7945919	C/T	0.0716347	0.000106035
62	1	55474772	T/C	0.0563034	0.000153523
63	12	121689912	TA/T	0.015819	8.21525e-05
64	12	25732205	A/T	0.239979	0.000445378
65	16	25890856	A/G	0.000828131	0.000495347
66	9	90774013	G/GTT	0.0360683	0.000397353
67	1	167038936	G/C	0.00160198	0.000255123
68	7	21353901	A/T	0.30706	0.000319956
69	16	84851241	T/C	0.197354	0.0010022
70	10	100383999	C/G	0.0115521	0.000491089
71	3	16023649	C/G	0.69679	0.00650895
72	2	124389370	G/GT	0.0567097	0.00719196
73	1	205558675	A/G	0.00209064	0.0013311
74	7	135000268	G/A	0.0630905	0.00415087
75	19	44490601	G/T	0.0103145	0.0104215
76	1	108710285	G/A	0.0419579	0.00897603
77	6	43995424	A/G	0.117097	0.0319041
78	12	24878309	A/C	0.527065	0.00140418
79	6	39730142	G/T	0.161086	0.0219391
80	8	124607370	G/T	0.0888063	0.039279
81	7	19251731	G/C	0.162668	0.0215276
82	3	135751376	T/A	0.0636858	0.014955
83	2	222055681	T/TAA	0.0519406	0.0119092
84	14	22031075	C/A	0.0838993	0.0295975
85	2	71694113	C/T	0.000173833	0.0236055
86	2	182425874	C/T	0.971527	0.0644848
87	1	111109532	T/C	0.0150899	0.0895035
88	13	52794786	A/C	0.0833844	0.120579
89	10	91158798	C/CT	0.461476	0.0510641
90	11	62202427	G/C	0.294519	0.126555
91	4	120566079	A/T	0.00755789	0.144847
92	11	88577699	CT/C	0.179377	0.0950444
93	11	76414249	GT/G	0.727246	0.134662
94	16	48438139	C/T	0.155614	0.114637
95	10	14700581	A/G	0.919279	0.169457
96	12	89658491	C/T	0.96502	0.136236
97	8	87312561	GT/G	0.890447	0.122736
98	2	5253218	C/T	0.726497	0.176508
99	11	118403205	T/G	0.556213	0.160013
100	12	47846065	C/T	0.846278	0.164432
101	14	38741766	G/A	0.0580206	0.243544
102	1	226246473	A/C	0.17933	0.194865
103	4	189287845	TTA/T	0.209997	0.301278
104	5	147068768	C/T	0.512215	0.258917
105	11	15399552	C/A	0.336025	0.237956
106	2	51653351	A/G	0.284581	0.264439
107	7	13515864	T/G	0.312882	0.289243
108	5	60898157	A/G	0.10905	0.357129
109	2	24957501	C/A	0.463197	0.393393
110	12	108550993	A/G	0.702277	0.38891
111	1	71994239	C/T	0.112629	0.435925
112	1	19574517	C/CAA	0.0212418	0.322355
113	10	6654482	TA/T	0.257053	0.301953
114	18	13502469	A/T	0.16089	0.362321
115	9	23393472	A/T	0.402282	0.405964
116	3	123601750	G/A	0.119447	0.450021
117	11	3248723	C/T	0.343815	0.489984
118	14	27016237	T/A	0.158269	0.575859
119	1	7211528	G/T	0.883848	0.738919
120	11	123363603	C/T	0.350365	0.7073
121	13	106581548	G/T	0.385512	0.690575
122	11	131361699	T/C	0.951893	0.623418
123	1	211238489	G/T	0.23137	0.739129
124	8	87036575	ATATGTG/A	0.00163985	0.719452
125	8	5706646	C/A	0.0977546	0.632655
126	2	42085323	G/T	0.280085	0.656621
127	2	186280606	A/T	0.0268457	0.702927
128	1	67684612	G/GA	0.680572	0.746459
129	9	127267281	G/A	0.115235	0.710122
130	17	35859248	G/A	0.84644	0.747999
131	14	94851330	A/G	0.874881	0.776143
132	21	43709037	A/T	0.199803	0.726698
133	4	27269408	G/A	0.186201	0.800513
134	22	23547827	T/G	0.450272	0.770441
135	14	21257994	C/T	0.747136	0.760556
136	22	19953188	A/C	0.958103	0.654489
137	3	21745164	A/G	0.55183	0.787807
138	10	110270804	T/C	0.186757	0.786608
139	2	55644452	C/T	0.667511	0.829352
140	5	14465628	C/T	0.844486	0.772498
141	3	138046070	T/G	0.755268	0.861521
142	3	88596105	C/T	0.0719555	0.870152
143	2	9394860	C/T	0.845029	0.886341
144	15	80025000	G/A	0.0448604	0.904921
145	6	31326289	G/A	0.0168387	0.898535
146	7	128224734	A/T	0.998355	0.91086
147	5	1152705	T/A	0.89442	0.83726
148	12	109665724	G/T	0.925854	0.913822
149	4	140183234	T/G	0.110689	0.90626
150	13	106964462	A/G	0.999764	0.895505
151	2	101695147	T/C	0.203029	0.890728
152	17	47322394	G/T	0.580928	0.932511
153	3	148877273	C/T	0.317682	0.924342

## Sheet: Fold 4
Round	Chr	Position	Alleles	Unconditional p-value	Conditional p-value
0	6	31098344	A/T	1.20514e-06
1	2	140903962	C/T	2.27272e-06	2.35072e-06
2	3	112024850	GAAAAAAAAAAA/G	1.14761e-05	8.38153e-06
3	7	101907284	CTT/C	1.04093e-05	2.39019e-05
4	11	35165800	G/A	1.09459e-05	1.11379e-05
5	7	105263342	C/T	5.19043e-06	1.37018e-05
6	17	36026401	C/A	3.69103e-05	1.99622e-05
7	9	89910107	G/GA	2.28819e-05	2.8469e-05
8	11	102825091	T/G	0.000257391	1.48345e-05
9	5	171602932	C/A	6.24489e-05	1.06463e-05
10	11	7269157	C/T	0.00014207	2.20557e-05
11	4	68702368	A/G	0.000422628	3.00541e-05
12	4	89145548	T/C	0.00183789	4.25637e-05
13	7	37375709	TA/T	8.88823e-05	2.84675e-05
14	12	24188097	T/A	0.0014507	5.22466e-05
15	5	97739177	G/A	0.000869585	4.99186e-05
16	6	46398939	T/A	0.00155591	4.02217e-05
17	4	27924231	A/G	0.0203907	4.70305e-05
18	5	169655079	T/C	0.013132	7.61723e-05
19	19	29607160	C/G	0.00359127	5.44821e-05
20	9	80840388	T/G	0.000469164	4.72692e-05
21	1	19288887	G/GA	0.00197543	6.19463e-05
22	8	117941302	G/A	0.000857062	3.56383e-05
23	14	100791472	C/T	0.00592948	4.31464e-05
24	1	113335773	A/C	0.000843812	2.67618e-05
25	4	175575454	A/T	0.0013034	3.96494e-05
26	6	31287606	A/G	0.000153108	8.2715e-05
27	6	31302133	T/C	0.406807	1.85447e-05
28	8	72020610	T/C	0.00192451	3.28492e-05
29	2	77433305	AT/A	0.000459731	0.000102131
30	22	29375026	C/T	0.00826909	6.55899e-05
31	3	4848849	G/A	0.000824879	7.43105e-05
32	1	7137465	T/C	0.000402339	6.68281e-05
33	12	10351605	G/A	0.00596674	7.34163e-05
34	11	25901154	C/T	0.0116119	7.14597e-05
35	1	113239478	T/C	0.00116194	6.95188e-05
36	5	173203222	T/C	0.0102805	5.97929e-05
37	4	131602190	T/C	0.00507334	2.62255e-05
38	11	5496811	A/C	0.00925964	7.04397e-05
39	6	152896250	T/A	0.0619801	3.64659e-05
40	8	115311249	A/AT	0.00884267	1.6269e-05
41	16	78248301	G/A	0.0134901	4.99028e-05
42	1	160039278	G/T	0.0269444	4.17329e-05
43	11	18433201	A/AT	0.00824592	3.60459e-05
44	10	24600547	G/T	0.0521912	4.0481e-05
45	19	53144374	A/G	0.0570923	2.73565e-05
46	1	218089707	C/G	0.00741725	1.83164e-05
47	1	41816499	C/CTT	0.00871953	4.54531e-05
48	11	102402858	G/A	0.0289704	2.86689e-05
49	15	85455106	A/G	0.00509865	1.69415e-05
50	1	231112517	G/A	0.00432785	8.32154e-05
51	10	88200211	A/AT	0.09815	4.7434e-05
52	4	15195862	T/A	0.0437947	3.95305e-05
53	10	113167131	C/CCAAT	0.00605497	0.000151739
54	1	240505126	A/G	0.0167937	0.000443545
55	6	53713169	G/A	0.279299	3.72305e-06
56	8	93399627	A/T	0.286896	9.97199e-05
57	12	97537428	T/TAA	0.0222366	3.1134e-05
58	12	89754077	G/A	0.991994	0.00053619
59	11	22930970	T/C	0.0821299	0.000641473
60	16	84290630	A/G	0.885837	0.000694242
61	12	12238411	A/G	0.0580849	0.000891621
62	10	108582299	T/C	0.124292	0.0262663
63	3	54175088	C/CTGTGTGTGTGTGTGTGTG	0.0422291	0.0195989
64	3	40024682	G/A	0.166758	0.0149346
65	3	165304326	A/AG	0.257323	0.0490872
66	13	109269002	C/T	0.230377	0.0318802
67	2	60148865	AT/A	0.0685335	0.0557929
68	8	55885259	CTTTTTTTTTT/C	0.247353	0.0642999
69	2	171642892	G/A	0.160906	0.0624218
70	11	103486791	G/A	0.517553	0.0974901
71	22	48797030	T/C	0.187452	0.0719959
72	7	153083495	A/G	0.0541111	0.118997
73	18	46723848	C/G	0.248859	0.23404
74	4	78991022	A/C	0.240992	0.239489
75	1	187833748	A/G	0.084254	0.109245
76	6	161413041	G/A	0.153305	0.260652
77	3	29760844	C/T	0.725367	0.269726
78	1	233597002	C/T	0.379043	0.363725
79	1	119992962	C/G	0.291544	0.311778
80	5	147068768	C/T	0.137224	0.237726
81	16	57702274	G/T	0.00436725	0.362334
82	17	59501260	A/T	0.506897	0.417485
83	8	126655308	C/T	0.315325	0.367957
84	1	246765002	G/A	0.946461	0.304372
85	15	67541549	T/C	0.0150971	0.351984
86	8	13604565	A/G	0.494026	0.415303
87	1	113685988	T/C	0.116341	0.486547
88	16	76665646	T/TTG	0.144284	0.439428
89	8	113504335	A/T	0.552568	0.291997
90	3	178918520	G/A	0.0229777	0.288581
91	19	20684974	C/T	0.948281	0.321572
92	18	34141190	A/G	0.0437851	0.325956
93	11	21523052	C/T	0.927807	0.359698
94	3	72553461	A/G	0.449178	0.304141
95	8	16064119	C/T	0.277224	0.240674
96	2	241565066	T/TG	0.590588	0.279967
97	4	122373458	T/C	0.852463	0.284241
98	6	12187860	G/C	0.234251	0.366228
99	1	97515472	T/C	0.832112	0.40412
100	17	50945017	C/T	0.895294	0.48164
101	2	180302783	TTA/T	0.462958	0.322444
102	11	56450188	G/GA	0.691466	0.370007
103	1	88728999	C/G	0.623257	0.492673
104	1	163028022	A/G	0.0647444	0.576546
105	4	175388125	C/T	0.481046	0.596043
106	4	153044041	C/A	0.860441	0.610816
107	4	96546107	T/C	0.0684248	0.59391
108	4	46905498	T/G	0.956022	0.648105
109	4	32477273	T/C	0.000479101	0.699129
110	7	37872521	A/G	0.809069	0.603454
111	9	4364846	C/G	0.59221	0.575016
112	12	52268503	G/A	0.064349	0.584276
113	19	11201988	GT/G	0.976557	0.692926
114	8	62279702	T/C	0.00400184	0.626242
115	16	82871459	C/G	0.776143	0.763861
116	4	172765498	A/G	0.133462	0.809224
117	9	81298461	C/T	0.993271	0.667619
118	3	117777298	C/T	0.0229692	0.726332
119	5	40341189	G/A	0.137666	0.683712
120	4	60067865	C/T	0.310405	0.750826
121	14	21918876	C/T	0.783393	0.768275
122	5	156534162	AAC/A	0.698598	0.780576
123	3	128134310	C/CTAA	0.668044	0.754055
124	19	33505432	G/C	0.166063	0.739902
125	7	97960146	CCT/C	0.0971936	0.717243
126	4	86924032	T/C	0.290727	0.800994
127	20	46578217	G/T	0.400382	0.789583
128	18	3887697	T/C	0.0720544	0.824186
129	6	76933965	G/A	0.441265	0.764853
130	6	31326289	G/A	0.00223341	0.714793
131	3	185455211	C/T	0.679389	0.706133
132	3	8308887	C/T	0.851677	0.769673
133	14	90231877	CTG/C	0.327599	0.826505
134	19	56517794	A/T	0.404116	0.795828
135	18	3601935	A/T	0.670754	0.810529
136	10	115461071	CT/C	0.0432365	0.813906
137	7	6499595	G/C	0.616152	0.846747
138	3	42694617	G/T	0.907271	0.887223
139	21	16149289	T/G	0.498533	0.831687
140	18	5499832	A/G	0.058194	0.843769
141	4	123067808	G/A	0.318264	0.889219
142	8	134587501	T/C	0.0340146	0.881434
143	6	33646375	C/T	0.980448	0.91676
144	4	129066706	T/G	0.424013	0.890054
145	1	58933813	T/G	0.521464	0.887679
146	9	3934536	G/A	0.0837326	0.9232
147	14	30371240	C/T	0.145377	0.918755
148	9	85906233	C/G	0.195726	0.929238
149	16	55895822	T/C	0.360098	0.925759
150	15	69408770	C/T	0.632239	0.963516
151	16	82918716	G/A	0.260227	0.957595
152	7	71739488	CA/C	0.58785	0.982103
153	1	91759148	G/A	0.430277	0.962654

## Sheet: Fold 5
Round	Chr	Position	Alleles	Unconditional p-value	Conditional p-value
0	19	46082384	C/T	2.66929e-07
1	10	5123899	CCCCATTTTCTT/C	3.77073e-06	4.2216e-06
2	2	115303050	T/C	4.8831e-06	7.29835e-06
3	4	187799912	G/A	0.000574851	9.10005e-06
4	11	114242416	C/T	3.91389e-05	3.71548e-06
5	5	141027791	T/A	0.000134368	1.35241e-05
6	2	44835209	CTT/C	0.00020537	1.17707e-05
7	15	52387445	G/A	7.70636e-05	1.36997e-05
8	6	30920957	G/A	0.0084483	1.03794e-05
9	4	180694143	A/C	0.00153352	6.88869e-06
10	12	46608080	G/C	0.000791398	2.66676e-05
11	5	57556716	C/T	0.000212115	2.15416e-05
12	4	133738407	A/T	8.56545e-05	4.61145e-05
13	19	11701551	C/G	0.00281733	4.81371e-05
14	11	119656987	C/CTT	0.0042843	3.98399e-05
15	5	107736859	C/T	0.000971768	4.90753e-05
16	17	10723446	G/A	0.000173704	6.4719e-05
17	9	83532425	G/T	0.00174252	6.97544e-05
18	6	117103671	TTTTA/T	0.00394921	7.88487e-05
19	13	101862512	A/G	4.24673e-05	9.92668e-05
20	3	41662821	A/T	0.00340945	7.63094e-05
21	16	73424102	A/G	0.00422517	8.90283e-05
22	20	52776892	T/A	0.0540323	3.92545e-05
23	15	27318075	G/A	0.00223302	5.02409e-05
24	13	103092137	A/G	0.024599	4.86148e-06
25	10	99402681	C/T	7.01499e-05	7.05031e-05
26	5	114896288	T/C	0.0010437	7.36807e-05
27	3	48568138	G/C	0.000166003	9.32144e-05
28	2	64752294	T/C	0.0064291	6.41303e-05
29	4	26499589	T/C	0.0298042	4.93296e-05
30	15	60669150	C/A	0.0375902	7.41418e-05
31	3	172681942	C/T	0.000724897	8.72557e-05
32	2	155560333	C/T	0.0701131	2.15575e-05
33	4	114747075	T/C	0.0269354	3.9518e-05
34	22	46022339	C/T	0.0911718	1.9396e-05
35	6	81343248	A/G	7.95987e-05	1.78964e-05
36	16	79463881	C/T	0.0265981	9.84068e-06
37	18	63917211	A/C	0.0353788	1.75624e-05
38	3	176960434	CT/C	0.000845542	1.41537e-05
39	17	41772813	T/C	0.000430577	3.69512e-05
40	3	33204309	T/C	0.0111577	3.21767e-05
41	1	11628049	G/A	0.0067598	2.66592e-05
42	1	211697486	G/T	0.0301614	4.7434e-05
43	10	3985509	C/T	0.00454838	5.59272e-05
44	2	231206743	C/A	0.000300368	0.000288595
45	11	86508487	T/G	0.000122572	5.54276e-05
46	6	122196392	A/ATA	0.206598	0.000320606
47	15	99936275	T/C	0.000421453	0.000127053
48	14	96103115	C/T	0.000901341	0.000148384
49	1	213834643	A/T	0.00221309	8.46005e-05
50	10	62614266	G/A	0.00863125	0.000151224
51	4	185934003	G/A	0.0122735	0.000373123
52	13	26761276	T/G	0.0413176	0.000209958
53	6	144416878	A/T	0.00557814	0.000112871
54	4	117861995	T/C	0.104743	0.000171647
55	22	26655067	A/G	0.013215	0.000106604
56	6	31328636	C/T	0.0671528	9.21554e-06
57	2	191126888	A/T	0.00841408	0.000152191
58	6	169111131	C/T	0.378652	6.50928e-05
59	7	26493446	A/G	0.0792995	0.000281627
60	21	31225711	A/G	0.045603	0.000388107
61	10	87938533	G/A	0.00143132	0.00066751
62	1	22656863	T/G	0.0259881	0.000366341
63	12	47794019	C/CA	0.163351	0.000480979
64	1	109116348	A/G	0.47084	0.000774195
65	3	113323787	G/A	0.000929843	0.000606637
66	17	11680616	T/C	0.21086	0.000401027
67	9	7426221	A/G	0.0819454	0.00206515
68	3	4569849	G/A	0.332962	0.00165567
69	15	34031855	T/<INS	0.028663	0.00205154
70	9	74834384	C/T	0.0974298	0.00475519
71	10	80598916	G/A	0.273456	0.00550489
72	12	77580743	C/T	0.00466752	0.0118671
73	3	72929992	A/T	0.993794	0.0131229
74	14	78773289	C/T	0.0717712	0.00423744
75	18	56137825	A/G	0.102551	0.0114192
76	5	10513375	A/G	0.00210682	0.0214036
77	3	148268372	G/GA	0.015259	0.0293031
78	16	57057545	T/A	0.542604	0.0305616
79	14	62502992	G/A	0.0429241	0.0471454
80	6	148963919	T/C	0.00203107	0.0343866
81	6	468151	G/C	0.0466588	0.0281522
82	5	40217324	T/G	0.104672	0.060128
83	5	36583217	C/T	0.00793653	0.0820111
84	14	99763139	G/A	0.224425	0.118565
85	1	219101217	TA/T	0.964722	0.127754
86	3	168673703	T/A	0.371996	0.160238
87	1	19082704	G/T	0.450768	0.130602
88	1	19160683	C/T	0.162979	0.13302
89	15	88916531	AG/A	0.356221	0.144518
90	3	33955689	A/G	0.30643	0.169525
91	5	96118866	C/T	0.154248	0.131809
92	5	107578213	G/C	0.0382671	0.291886
93	8	6612892	G/A	0.618272	0.133913
94	4	148685770	C/T	0.248814	0.216156
95	9	135795871	A/G	0.163167	0.253466
96	9	108630114	A/G	0.0049096	0.209202
97	6	6952768	G/GCGGCGCACGAATT	0.256247	0.13862
98	13	70073130	C/T	0.19476	0.220401
99	10	24610890	T/G	0.596068	0.311076
100	2	108015602	G/A	0.188279	0.147845
101	7	5941753	C/T	0.377115	0.243441
102	8	10951387	G/A	0.554957	0.306188
103	13	23620242	G/A	0.413883	0.22251
104	6	65772870	C/T	0.146701	0.125433
105	4	138851219	A/T	0.0889718	0.263434
106	6	133053207	C/T	0.0502778	0.261356
107	5	57831267	C/A	0.824845	0.161989
108	5	52071056	A/T	0.383075	0.268804
109	10	23333880	T/C	0.416971	0.393755
110	16	6974170	A/AAAT	0.185352	0.447105
111	21	36975473	G/C	0.456835	0.494183
112	10	128013709	T/C	0.251697	0.472726
113	7	26649915	T/C	0.246115	0.466445
114	7	77597913	T/C	0.244646	0.325892
115	4	46686557	A/T	0.605379	0.476145
116	16	49689052	T/C	0.221711	0.41648
117	3	43400200	A/T	0.679302	0.445439
118	13	28642942	C/G	0.222668	0.459372
119	15	51432644	G/A	0.999445	0.565761
120	12	130615035	A/G	0.706529	0.600251
121	6	132513955	C/A	0.254949	0.514626
122	20	58177615	T/A	0.30909	0.602442
123	3	106193789	C/CTTATAT	0.187243	0.58001
124	20	16067174	G/A	0.0387736	0.624885
125	10	120128242	TA/T	0.00364249	0.668505
126	9	121216964	G/T	0.0891508	0.628382
127	9	112602778	G/A	0.0219397	0.640374
128	11	27618490	C/T	0.334177	0.625218
129	7	8405876	C/CT	0.041245	0.680656
130	6	44523235	G/T	0.650413	0.668328
131	1	217700965	C/G	0.728052	0.68997
132	11	11540856	G/A	0.519362	0.711151
133	11	26436372	AT/A	0.626211	0.802149
134	4	131591172	G/A	0.533382	0.798065
135	2	161324254	T/C	0.396036	0.7475
136	12	5755526	T/A	0.116746	0.787419
137	6	37559448	G/A	0.573745	0.730413
138	5	10671040	A/G	0.763141	0.759102
139	2	37423833	A/AGGCGGCCGTGGTCT	0.644533	0.778413
140	2	10883836	C/A	0.785409	0.78693
141	6	86965905	C/T	0.433611	0.722001
142	1	236799119	G/GTC	0.0601581	0.794845
143	3	15958383	G/A	0.713911	0.752849
144	5	64916723	C/A	0.459236	0.769115
145	7	23147840	G/A	0.0604218	0.848873
146	16	8378733	A/G	0.9077	0.851743
147	2	167064207	T/G	0.0869157	0.806163
148	11	112488672	G/T	0.8269	0.889206
149	2	15744484	CT/C	0.0185613	0.87675
150	10	52297154	CACTT/C	0.75387	0.884866
151	3	97681339	G/A	0.26812	0.873998
152	6	162647127	AAT/A	0.353482	0.877821
153	10	98794879	T/TG	0.362598	0.874098

## Sheet: Fold 6
Round	Chr	Position	Alleles	Unconditional p-value	Conditional p-value
0	4	78981296	ATACT/A	1.0872e-06
1	6	31302752	T/C	3.69269e-06	3.60327e-06
2	12	97757910	A/G	4.00469e-06	3.84261e-06
3	19	56532128	T/C	6.81669e-06	9.89181e-06
4	9	117048205	T/C	7.76158e-05	2.96942e-05
5	17	72340057	T/C	3.10784e-05	2.99656e-05
6	18	12297990	T/C	9.33675e-05	6.53754e-06
7	14	69156668	G/C	1.97723e-05	3.05193e-05
8	11	17718570	A/G	6.97802e-05	4.27638e-05
9	9	73408136	G/A	0.000103558	6.42388e-05
10	4	167839793	AC/A	0.00010375	6.1568e-05
11	2	85676946	A/T	0.0015511	6.25909e-05
12	8	32243251	T/C	4.93322e-05	6.39983e-05
13	5	16873851	G/A	0.00305417	5.66402e-05
14	6	138011151	A/G	0.000198926	2.20256e-05
15	9	98170848	G/A	0.000469366	8.1529e-05
16	3	30474923	A/G	0.000223384	6.75559e-05
17	21	21039806	T/C	0.0155391	9.91984e-05
18	13	23957313	A/C	7.59551e-05	1.77664e-06
19	12	121818729	G/A	0.000403828	3.10408e-05
20	12	58560674	A/G	0.000490195	1.46651e-05
21	18	41395709	G/C	0.000664967	5.00029e-05
22	7	112729182	A/C	0.000472495	5.20018e-05
23	6	31328636	C/T	0.12044	0.000110885
24	12	31077060	A/G	0.00160402	1.85418e-05
25	2	165818885	G/GT	0.000427315	9.04166e-06
26	5	148173382	T/C	0.00848172	5.60255e-06
27	3	62669402	C/T	0.0500277	4.4238e-05
28	6	122342787	C/A	0.000796488	3.46083e-05
29	11	88399166	T/C	0.0145014	3.99703e-05
30	2	30982726	G/T	0.0455462	3.53002e-05
31	14	98875474	T/C	0.0764139	3.63643e-05
32	5	49833024	G/A	0.000592466	5.12365e-05
33	1	110972477	G/A	0.00826262	2.33814e-05
34	9	18423595	T/C	9.04581e-05	2.82736e-05
35	10	95306114	G/A	0.00249136	1.07415e-05
36	2	119355943	C/T	0.00143762	2.0002e-05
37	3	162514699	C/T	0.111268	2.9108e-05
38	5	14118230	C/T	0.0148835	2.92046e-05
39	8	73064714	T/C	0.00446191	7.11732e-05
40	4	134836141	C/T	0.000617489	1.69931e-05
41	16	59737002	A/C	0.0421356	4.13542e-05
42	1	39915369	AT/A	0.0416537	5.54364e-05
43	12	97416200	C/T	0.0305666	2.51798e-05
44	4	44578776	A/AT	0.00527924	2.94468e-05
45	1	114338693	A/G	0.0259998	4.34019e-05
46	11	15201673	G/A	0.00507219	2.1493e-05
47	5	52060228	G/T	0.0503012	2.85906e-05
48	6	163792854	G/A	0.0232741	0.000112805
49	2	125127085	A/G	0.532885	6.99759e-05
50	2	128826932	C/T	0.0165245	0.000110001
51	1	43107724	A/G	0.0507171	9.90882e-05
52	18	9366035	G/T	0.14233	0.000134468
53	5	140847334	C/T	0.47256	0.000240171
54	10	102487357	C/T	0.0422508	2.20152e-05
55	6	90687221	C/G	0.665282	0.000579407
56	4	185774017	T/TC	0.00982474	0.00161145
57	2	118624399	G/A	0.3368	0.000520849
58	5	54162250	A/AC	0.00779225	0.000827373
59	7	138275022	CT/C	0.00831845	0.00103538
60	5	29184272	G/A	0.114154	0.00149538
61	17	64863309	G/A	0.0891326	0.00761548
62	5	57091121	A/T	0.0839153	0.00869333
63	6	31360147	A/AT	0.0223341	0.00223927
64	3	191213432	G/A	0.0213225	0.000129037
65	17	8301167	G/T	0.0203983	0.000214603
66	17	22196281	GACTA/G	0.277454	0.000319273
67	21	29436684	CTGAGG/C	0.09615	7.87986e-05
68	6	31433751	G/A	0.0292202	0.000153751
69	9	14540362	G/A	0.0423911	0.00059129
70	7	8405876	C/CT	0.0166624	0.000479692
71	3	61016516	G/C	0.0312237	0.00111039
72	9	12770494	T/C	0.00569905	0.00224699
73	1	65561252	G/A	0.382896	0.00118666
74	5	135924172	A/T	0.21284	0.00113308
75	9	116025982	A/C	0.00571367	0.00327598
76	10	77229069	G/<INS	0.126675	0.00507948
77	7	24151851	G/A	0.0265872	0.0014798
78	13	59759759	G/A	0.323666	0.00463019
79	7	44303029	C/G	0.117705	0.00654458
80	2	210512698	C/A	0.00251309	0.00648832
81	7	146422279	A/C	0.00394239	0.0122121
82	5	146218243	A/G	0.101588	0.00500199
83	10	45902912	A/G	0.127866	0.0153786
84	6	12722328	T/A	0.0521687	0.0254729
85	14	71716923	T/G	0.151054	0.0171476
86	4	182486160	A/G	0.331582	0.0302173
87	3	143705304	C/T	0.443348	0.0208147
88	8	115455967	A/G	0.173334	0.0294597
89	5	109299077	C/G	0.146941	0.0431555
90	4	181783790	C/T	0.374969	0.0389857
91	1	72308668	A/T	0.0711582	0.0227359
92	5	109892062	C/T	0.160378	0.0246988
93	6	53870309	C/T	0.00640147	0.0614066
94	14	66021899	G/A	0.112716	0.0277967
95	5	1528164	C/T	0.905967	0.0535308
96	12	127547063	A/T	0.768241	0.0656766
97	3	21771817	C/T	0.0393225	0.10222
98	9	24890209	GA/G	0.231422	0.126636
99	11	103258189	C/T	0.882332	0.0484125
100	3	122660445	A/C	0.0316455	0.145356
101	15	74156219	G/GA	0.48357	0.11704
102	4	37607819	G/GAAAA	0.475669	0.228923
103	6	150834215	GT/G	0.149605	0.124661
104	20	48242799	A/G	0.0438723	0.0880777
105	3	167149601	C/T	0.837543	0.171154
106	12	59764989	T/G	0.526185	0.0914371
107	4	37895345	G/A	0.839132	0.16139
108	4	187655530	G/A	0.237205	0.212555
109	10	125059989	G/A	0.00200134	0.190857
110	5	57507414	C/T	0.685403	0.217258
111	2	34256177	C/G	0.00487442	0.25551
112	11	76463459	T/C	0.0643467	0.22498
113	2	30223174	G/A	0.558123	0.251104
114	14	51035730	T/C	0.369374	0.227429
115	4	36311944	G/A	0.0422093	0.20026
116	9	133250763	G/A	0.0387214	0.374616
117	15	60269590	T/C	0.0300621	0.374858
118	3	39754820	A/C	0.429907	0.450894
119	6	30232514	G/A	0.0234943	0.442327
120	7	5714357	G/A	0.691332	0.326917
121	14	62783552	C/T	0.61226	0.415471
122	2	228087479	A/G	0.167318	0.447719
123	16	77344879	G/C	0.231022	0.413198
124	18	44322320	G/C	0.895579	0.426144
125	13	85938975	TA/T	0.0980413	0.418687
126	13	33727567	C/T	0.171291	0.326623
127	7	77044764	T/G	0.450492	0.421652
128	2	240773871	T/C	0.91088	0.427658
129	7	45104750	TAGAATTGGGCAGAATTGGGC/TAGAATTGGGC	0.0836623	0.620419
130	6	142023724	A/G	0.637178	0.522133
131	4	95643119	G/C	0.0992428	0.408467
132	6	123662396	C/CTG	0.0931846	0.519116
133	18	27823698	C/T	0.599055	0.668471
134	7	115310509	C/G	0.645974	0.707569
135	13	94232875	G/A	0.970699	0.708646
136	10	8548066	T/C	0.00479563	0.654559
137	18	7741739	G/T	0.834834	0.687919
138	15	46672056	C/A	0.43976	0.765877
139	9	90764882	C/T	0.457012	0.743681
140	12	57077828	A/G	0.0658289	0.659592
141	17	12555154	TTA/T	0.661205	0.771344
142	1	170041721	A/G	0.314446	0.776417
143	13	42634061	A/G	0.2412	0.585019
144	8	78457613	T/C	0.495584	0.716805
145	5	20391429	T/C	0.57472	0.853902
146	9	128783066	C/G	0.173415	0.847611
147	6	95064094	C/G	0.522165	0.860904
148	10	26486641	T/C	0.515391	0.875444
149	7	51604404	T/G	0.0503531	0.867604
150	1	241820214	C/G	0.483786	0.89231
151	18	38271038	CTT/C	0.203272	0.875433
152	3	186619015	G/A	0.844706	0.859665
153	2	196508072	A/G	0.0958579	0.896809

## Sheet: Fold 7
Round	Chr	Position	Alleles	Unconditional p-value	Conditional p-value
0	6	31327164	C/T	6.06304e-07
1	13	57714724	C/T	1.65809e-05	1.49415e-05
2	16	12664946	C/T	2.70632e-05	1.30547e-05
3	17	5754661	C/G	0.000444306	1.2245e-05
4	21	39808702	T/C	0.00010558	4.02291e-06
5	16	53053436	C/G	0.000306835	1.97329e-05
6	8	68911712	C/A	6.8817e-05	4.20531e-05
7	15	45984402	AT/A	0.000126932	3.51815e-05
8	13	42709643	A/G	7.55905e-05	4.93296e-05
9	15	91586237	C/T	0.00112216	4.61145e-05
10	10	82368522	A/T	0.00132987	1.35547e-05
11	4	106433772	T/C	0.00236347	3.41522e-05
12	16	58489364	C/A	0.00183929	3.52204e-05
13	9	139544058	T/A	0.0045518	5.24095e-05
14	1	233528818	C/T	0.00976347	6.85484e-05
15	9	136127268	T/C	0.000339632	3.00209e-05
16	9	14498205	G/C	0.00971005	7.03021e-05
17	4	109139445	G/A	0.000110938	3.8218e-05
18	2	211314977	C/T	0.000234617	1.62264e-05
19	19	4887738	C/A	0.000312391	3.35799e-05
20	12	95817811	CA/C	5.19223e-05	2.31491e-05
21	8	75124429	G/C	0.00316303	4.99976e-05
22	2	18292748	G/A	0.00267872	4.236e-05
23	8	98658459	A/G	0.000442738	5.80233e-05
24	4	24055947	A/C	0.000859237	3.23312e-05
25	18	69956589	C/T	0.00309229	4.96664e-05
26	3	98998100	T/A	0.0110565	6.14088e-05
27	19	30163565	G/A	0.000352223	4.90158e-05
28	5	65714450	G/A	0.000451819	2.39887e-05
29	7	98930539	A/T	0.00492967	3.73936e-05
30	15	77956510	T/C	0.00176066	4.40844e-05
31	5	16828655	G/T	0.00408822	2.45757e-05
32	4	95770979	T/A	0.00267594	2.64776e-05
33	20	32963192	T/A	0.00222395	2.42703e-05
34	13	93864473	A/G	0.00239899	3.76505e-05
35	10	5889584	TCTC/T	0.0349556	2.66074e-05
36	8	138621288	A/G	0.00993926	3.91409e-05
37	19	46253766	T/G	0.000486503	4.98081e-05
38	12	130356531	A/G	0.0102125	2.14198e-05
39	6	47772019	T/C	0.0478305	3.49157e-05
40	8	87041727	T/C	0.0285559	4.83202e-05
41	16	27919526	G/A	0.00800096	3.87307e-05
42	9	79715140	T/C	0.02347	2.77783e-05
43	21	19819221	CA/C	0.037223	6.60314e-05
44	3	64130066	A/G	0.00441838	9.71757e-05
45	13	92661506	C/CGTGT	0.000985347	6.94674e-05
46	13	36947826	T/G	0.231929	0.000115658
47	21	44604272	T/C	0.0375419	7.7718e-06
48	15	52942498	C/A	0.0412633	8.73749e-06
49	15	47414910	CT/C	0.0418317	2.01147e-05
50	1	99779365	C/A	0.11144	7.95861e-05
51	3	131407699	TTCTG/T	0.140296	0.000121041
52	4	65047202	C/CT	0.0062669	0.000233794
53	20	7472368	A/G	0.00736858	0.000169534
54	18	12422196	C/CT	0.144626	0.000270004
55	8	51869865	G/A	0.339557	0.000430254
56	6	31377100	A/G	0.0150505	0.000867945
57	7	156169681	A/G	0.0321322	0.000900903
58	19	53806843	C/T	0.0237155	0.000335161
59	3	113319462	G/A	0.251264	0.000716326
60	13	73658254	T/G	0.0203325	0.000253347
61	14	65660644	T/C	0.0247196	0.000133671
62	2	140563051	C/CA	0.0333052	0.0014198
63	3	59412957	C/T	0.00573945	0.00174696
64	3	170914701	G/A	0.0568844	0.0024679
65	3	98112523	A/G	0.170856	0.00565675
66	17	32287132	A/C	0.492987	0.00175322
67	15	64127531	T/C	0.123805	0.00761522
68	18	24477889	C/T	0.285382	0.00386112
69	8	83464195	A/T	0.0801479	0.0127278
70	10	90467906	C/G	0.258991	0.015397
71	9	100521784	G/A	0.390087	0.0125651
72	5	146779610	A/G	0.0907996	0.0114407
73	21	21823596	G/A	0.141193	0.034168
74	13	26724058	G/GTA	0.0245223	0.0199507
75	1	44383265	A/T	0.110702	0.00271773
76	18	4306930	CTTTTG/C	0.149959	0.0191177
77	8	69670699	T/C	0.0323918	0.02156
78	19	13515003	T/C	0.0336933	0.0401698
79	17	48025253	C/T	0.15757	0.0348651
80	19	34530988	C/A	0.483635	0.0388298
81	13	81670209	T/A	0.0360166	0.0176268
82	14	76814313	A/G	0.0342681	0.0779775
83	17	55765474	A/G	0.187631	0.0519624
84	12	101993893	C/A	0.718532	0.0357194
85	7	155184004	A/G	0.0389786	0.107246
86	6	29761253	G/A	0.250078	0.0679364
87	6	152635806	T/C	0.00777279	0.101987
88	4	187765031	CTTGGTTATTTT/C	0.303231	0.0835183
89	3	33619760	C/T	0.849491	0.199747
90	2	98826851	C/T	0.30994	0.128614
91	14	76809257	T/C	0.440322	0.196002
92	15	79617196	A/G	0.939769	0.134848
93	2	28420126	A/T	0.325003	0.153854
94	8	5693962	T/C	0.906844	0.145781
95	1	161537598	C/T	0.117684	0.172173
96	1	65015051	A/G	0.515969	0.161317
97	19	53102288	GT/G	0.229763	0.260045
98	15	71715284	G/A	0.156189	0.329975
99	3	44137628	G/A	0.646482	0.260488
100	5	178275485	C/T	0.0328736	0.306571
101	3	184224663	G/T	0.798231	0.298771
102	7	113891237	CTGT/C	0.928392	0.26307
103	8	3686892	T/C	0.679262	0.334112
104	8	95345801	A/C	0.255123	0.384429
105	5	126156551	G/A	0.310394	0.303587
106	14	100660736	C/G	0.41256	0.482112
107	15	51413764	T/C	0.310664	0.497699
108	7	154635591	G/A	0.115205	0.557352
109	7	13292034	T/A	0.0604145	0.442219
110	5	109268072	T/C	0.0693677	0.408435
111	19	50425254	C/T	0.137966	0.440167
112	7	50545042	T/C	0.0326721	0.481611
113	13	88487595	A/G	0.663764	0.461988
114	13	33786526	C/T	0.0014252	0.441929
115	8	66927789	TGA/T	0.941866	0.580308
116	7	124099774	T/C	0.389393	0.583288
117	11	64288832	G/A	0.548775	0.592577
118	3	72708193	C/T	0.379721	0.548112
119	4	150984571	A/C	0.996619	0.495874
120	6	31424581	CAT/C	0.37589	0.626015
121	2	197321154	CT/C	0.0701157	0.663557
122	17	41777286	A/T	0.982625	0.669429
123	21	18352621	G/T	0.0608634	0.628296
124	4	25191232	G/T	0.888607	0.652137
125	4	158231804	T/C	0.808886	0.655504
126	12	127172499	G/A	0.00521633	0.686421
127	3	100757000	G/A	0.899335	0.668509
128	1	67920750	C/T	0.368367	0.757723
129	15	90731408	G/A	0.792421	0.652757
130	18	13449414	A/C	0.930103	0.815906
131	14	57965045	CCTTT/C	0.0652637	0.816109
132	10	12891939	C/T	0.0912064	0.789347
133	5	140703949	A/C	0.292108	0.621073
134	5	38409777	C/A	0.13083	0.696911
135	4	6480469	G/A	0.709053	0.786713
136	10	82572816	C/CT	0.424669	0.80526
137	4	82923074	G/A	0.866906	0.850844
138	9	28222527	TAA/TAAA	0.0433942	0.858718
139	2	139985389	AT/TT	0.155082	0.863989
140	6	159621087	C/T	0.96901	0.854639
141	10	52322113	T/C	0.682611	0.865391
142	19	51711844	G/A	0.10025	0.86379
143	15	66235634	A/C	0.993008	0.761136
144	2	240872434	G/A	0.202791	0.858293
145	10	44965408	T/A	0.249681	0.815464
146	1	74681407	AAG/A	0.447297	0.822931
147	6	3410247	T/C	0.918721	0.858379
148	15	35968221	A/G	0.0040571	0.850673
149	6	17447095	G/A	0.701151	0.894075
150	2	214304397	A/C	0.0372254	0.847461
151	13	53603454	G/A	0.522723	0.875105
152	12	128549187	C/G	0.124455	0.883399
153	8	5636681	C/T	0.196161	0.90762

## Sheet: Fold 8
Round	Chr	Position	Alleles	Unconditional p-value	Conditional p-value
0	6	31322402	C/T	3.14884e-07
1	9	79162378	A/T	2.78219e-06	3.45893e-06
2	12	12738486	A/G	6.63877e-06	4.25811e-06
3	2	101926957	C/T	1.19986e-05	4.97497e-06
4	2	139101557	A/G	1.75569e-05	1.44947e-05
5	10	67087031	G/A	1.14586e-05	1.05134e-05
6	14	90537915	T/C	8.70509e-06	1.04574e-05
7	6	31422242	T/C	0.000369212	1.47631e-05
8	15	95321409	A/G	2.94887e-05	9.23679e-06
9	5	160004729	T/C	0.000124729	6.47599e-06
10	11	8359880	A/C	1.12983e-05	2.04298e-05
11	9	138193283	A/G	0.000862998	8.77689e-06
12	21	19880718	A/C	0.000226342	1.55555e-05
13	11	79321248	G/T	6.23434e-05	1.74467e-05
14	9	940191	T/C	0.000124729	1.34492e-05
15	5	159145109	G/A	0.000213543	4.36543e-05
16	12	77587659	G/A	0.000157421	4.82769e-05
17	8	9936484	C/T	8.95055e-05	2.62434e-05
18	18	60584009	C/G	0.000657005	4.0432e-05
19	18	45368587	G/A	0.00218441	5.29878e-05
20	17	34327923	G/T	0.00585353	5.48196e-05
21	3	137723230	A/T	0.0101269	4.9413e-05
22	12	93600007	A/G	0.000133657	5.52845e-05
23	3	22502431	AAC/A	0.00391602	5.37766e-05
24	9	76665862	T/C	0.00462169	6.55483e-05
25	14	62501705	C/T	0.00237888	5.07122e-05
26	17	12436485	C/T	0.00147835	5.36575e-05
27	1	224394737	C/CAA	0.000279949	4.81174e-06
28	14	75868084	G/C	0.0114189	3.37732e-05
29	13	94843863	GA/G	0.00633899	3.61657e-05
30	3	138843870	G/A	0.00768529	4.97687e-05
31	12	5777406	C/T	0.00471727	4.92802e-05
32	9	29022975	C/CA	0.00172362	6.95776e-05
33	18	37719073	C/T	0.00915596	7.22154e-05
34	6	118117328	T/G	0.000331173	7.39852e-05
35	8	1040943	A/T	0.000619051	7.16337e-05
36	10	113193660	C/T	0.00256541	5.22631e-05
37	12	127173299	G/A	0.000169859	5.36773e-05
38	11	78809266	AC/A	0.0217947	3.79012e-05
39	8	51815413	GAAA/G	0.0244293	3.26716e-06
40	7	113945981	CCACTTATAAATACTGTCCCTTGGGCA/C	0.00123489	5.06486e-06
41	2	161742051	G/A	0.00694882	1.7002e-05
42	13	43989427	G/A	0.0138195	1.4774e-05
43	1	103917325	G/C	0.00100942	5.95659e-06
44	13	106595652	A/T	0.0158041	3.19708e-05
45	17	55914039	T/TA	0.00020525	2.36396e-05
46	4	187126857	A/C	0.0103388	2.39585e-05
47	11	105394697	CA/C	0.0143866	2.09194e-05
48	21	32961256	C/T	0.00301389	2.58871e-05
49	14	75713084	C/T	0.00600894	5.82658e-05
50	9	136257331	A/G	0.0958603	6.20445e-05
51	5	95842792	G/A	0.00500174	4.37072e-05
52	7	134118337	CAAAAAAA/C	0.175675	4.87528e-05
53	6	29911218	G/A	0.588053	4.86219e-05
54	11	84037134	C/T	0.014713	3.72031e-05
55	22	48323013	C/T	0.0353409	2.50057e-05
56	22	25477586	CT/C	0.0505196	8.7939e-06
57	1	46883052	GT/G	0.000473687	2.22477e-05
58	13	113322630	G/A	0.0121197	3.11963e-05
59	21	39808959	T/C	0.000821818	7.87486e-05
60	8	72935045	G/C	0.118212	0.000112955
61	8	54335877	C/T	0.000152904	0.000351414
62	1	38534523	G/A	0.0135751	0.000223705
63	8	4313182	G/C	0.0014293	0.000285196
64	7	78383204	G/GA	0.0435174	0.000554779
65	3	39920868	C/CT	0.157759	0.000363472
66	17	32813067	G/A	0.0169912	2.01899e-05
67	2	129024313	A/G	0.0117347	0.000278044
68	5	90236895	A/G	0.237897	0.000629654
69	9	109478331	A/G	0.0226302	3.8345e-05
70	3	37596805	C/G	0.0286095	0.000169697
71	18	22132507	C/T	0.152649	0.000144512
72	1	7091845	C/A	0.0997635	0.000671326
73	1	153062516	C/CA	0.0371461	7.83996e-05
74	3	149155106	C/G	0.105386	0.000739519
75	2	123116035	T/G	0.185401	0.00101962
76	11	12420881	C/T	0.0527668	0.00210392
77	22	28066600	A/G	0.000875041	0.00132742
78	8	50707444	G/T	0.730195	0.000182393
79	16	24467354	G/A	0.0934143	0.00219486
80	11	56542928	G/A	0.0730902	0.000717716
81	19	13523955	C/G	0.122579	0.000494524
82	16	76372140	G/A	0.372597	0.00557079
83	5	13339905	A/G	0.162336	0.00468645
84	12	4975712	A/G	0.863722	0.00163858
85	7	26512438	T/G	0.000598898	0.00283896
86	6	137991761	G/A	0.35765	0.0198277
87	9	38409663	T/C	0.0593774	0.00705961
88	2	96034803	G/T	0.494377	0.0290001
89	13	32704954	AT/A	0.0329971	0.0105074
90	11	4464939	G/T	0.0410621	0.0500653
91	10	19791576	A/G	0.00843872	0.0862146
92	1	182622152	A/T	0.0194856	0.0959065
93	1	157635373	C/T	0.340732	0.0784647
94	22	44824528	G/A	0.0686407	0.104973
95	1	169079442	A/T	0.674953	0.0562284
96	21	19377618	A/G	0.0466926	0.110117
97	6	162808884	A/T	0.751154	0.142516
98	1	188003815	A/G	0.166127	0.127037
99	7	73142284	T/C	0.688795	0.110168
100	14	51468842	TG/T	0.978623	0.0957766
101	1	81167648	T/C	0.167788	0.136848
102	3	125869121	G/A	0.0499901	0.169035
103	3	162601968	T/C	0.0263693	0.185785
104	5	179347797	T/A	0.224871	0.198281
105	3	32145281	T/C	0.949984	0.32898
106	6	31156131	T/G	0.126829	0.398079
107	19	47832780	G/A	0.588863	0.372359
108	13	59048345	T/C	0.893903	0.422595
109	17	4817150	G/A	0.205302	0.133106
110	5	1404726	C/T	0.696655	0.373196
111	11	22951207	GTA/G	0.0305209	0.559697
112	3	179285179	T/G	0.749906	0.536317
113	3	118066099	T/C	0.091743	0.403487
114	4	190273716	C/T	0.372856	0.559955
115	4	102467559	A/G	0.753395	0.50779
116	17	78114754	C/A	0.231882	0.499475
117	2	44065090	G/A	0.595211	0.542483
118	12	117553717	G/A	0.155325	0.39394
119	5	32987061	C/T	0.170748	0.650334
120	6	161971398	G/A	0.169525	0.533801
121	16	73736278	C/T	0.270108	0.61722
122	1	237580061	C/G	0.988807	0.631198
123	6	83487443	G/A	0.86234	0.557956
124	4	13720706	G/A	0.106943	0.658266
125	12	78082613	T/G	0.0483675	0.62623
126	11	86524821	A/C	0.950142	0.711077
127	4	7510019	A/AG	0.496289	0.764023
128	2	141363113	TTTTC/T	0.370564	0.602679
129	22	20045419	T/C	0.723328	0.697498
130	8	138640055	G/A	0.330697	0.645926
131	2	60101212	A/G	0.183404	0.780591
132	6	21347001	A/G	0.930077	0.821709
133	2	101984045	T/G	0.103174	0.787681
134	11	64144764	G/A	0.779798	0.832922
135	3	197185883	C/G	0.155758	0.786618
136	9	38164226	G/C	0.0992223	0.757077
137	2	45197657	T/C	0.157642	0.753211
138	2	141386851	G/A	0.865045	0.758196
139	4	122652584	G/A	0.769963	0.809423
140	4	172647755	T/C	0.461425	0.837939
141	17	46333140	C/A	0.569546	0.528447
142	1	9056931	A/T	0.549106	0.892656
143	12	17819034	C/A	0.861318	0.932828
144	2	58793167	C/T	0.829751	0.902481
145	11	120826912	CT/C	0.929176	0.876379
146	11	91484188	C/T	0.959266	0.867474
147	4	147895984	C/T	0.705639	0.848952
148	10	121436286	C/T	0.539015	0.970955
149	19	19801607	A/G	0.924471	0.87319
150	5	114886067	G/A	0.685798	0.869919
151	10	89871964	G/A	0.597413	0.913562
152	14	58863954	C/T	0.541773	0.904102
153	7	122021518	T/C	0.78703	0.925489

## Sheet: Fold 9
Round	Chr	Position	Alleles	Unconditional p-value	Conditional p-value
0	9	18406350	G/A	1.46513e-05
1	10	133303559	G/A	1.9818e-05	1.6277e-06
2	10	6546018	C/T	0.000197681	6.6471e-06
3	11	101110289	G/A	1.5789e-05	1.62162e-05
4	6	30808032	C/CAATA	0.00197978	1.75357e-05
5	18	25913390	TA/T	2.79116e-05	2.29916e-05
6	1	40136542	C/CT	3.79911e-05	3.56683e-05
7	10	3746447	A/G	0.000120139	3.87021e-05
8	16	54350596	C/T	9.56442e-05	4.95644e-05
9	21	37013060	C/T	3.90297e-05	6.43576e-05
10	10	11245951	G/A	7.39891e-05	7.84992e-05
11	6	71727318	A/G	0.00857255	5.03895e-05
12	2	175434640	C/T	0.000111032	6.96402e-05
13	2	241512470	G/T	0.00271944	2.81001e-05
14	5	96096828	A/G	0.000108588	5.32401e-05
15	5	149387617	T/TTC	0.000281747	5.16082e-05
16	2	177354777	T/C	0.00670381	3.98819e-05
17	7	147389581	G/T	0.00140288	5.87942e-05
18	8	87413050	T/G	0.00588122	4.93713e-05
19	13	47597739	G/C	0.000103027	3.89784e-05
20	17	71360581	T/C	0.00110035	5.70603e-05
21	3	159713078	A/C	0.00125933	3.61124e-05
22	9	18683398	A/AT	0.000694914	4.22307e-05
23	1	9353931	A/G	2.17668e-05	5.16852e-06
24	14	92724861	C/CA	0.000829024	9.28057e-05
25	17	75748328	C/CT	0.00241748	4.13586e-05
26	3	118173929	A/G	0.00071544	6.09951e-05
27	5	140683652	T/A	0.012125	8.2096e-05
28	5	57601043	CA/C	0.00418426	5.22245e-05
29	11	124817507	C/CA	0.00887629	4.4245e-05
30	4	171704128	A/T	0.0111501	6.46336e-05
31	6	47734621	T/G	0.00098094	7.16261e-05
32	6	128064363	A/C	0.0219675	7.5935e-05
33	1	21024743	G/A	0.00518413	6.75845e-05
34	10	80570048	G/C	0.00633108	5.32148e-05
35	5	179657492	C/G	0.00034538	6.01761e-05
36	4	117992456	G/A	0.00970014	6.98318e-05
37	6	46857414	T/C	0.0150082	4.58358e-05
38	5	38042878	C/T	0.00693368	3.16544e-05
39	14	84006996	TA/T	0.00253853	2.9727e-05
40	5	62457130	TAA/T	0.000432449	1.78224e-05
41	5	124539196	C/CTT	0.000230959	2.17783e-05
42	4	86453582	C/G	0.000214044	3.75792e-05
43	9	135504373	C/T	0.0225466	5.82565e-05
44	6	164202182	T/C	0.00218861	5.23431e-05
45	15	31840270	CCA/C	0.00120537	7.0265e-05
46	5	15789322	T/G	0.0357479	0.000123531
47	10	123492386	T/A	0.00213228	0.000104385
48	19	15413671	T/C	0.119567	7.63861e-05
49	4	89230502	T/C	0.0280297	7.72391e-05
50	9	124397388	A/C	0.103022	3.83834e-05
51	4	138903631	T/TA	0.013346	5.64462e-05
52	14	89691471	CA/C	0.0415419	3.88165e-05
53	2	231217225	A/G	0.00256444	6.48834e-05
54	5	10513375	A/G	0.000606148	0.000111592
55	16	54224557	C/T	0.0268805	0.000137857
56	13	57695782	A/G	0.100651	0.000192952
57	14	20523259	C/G	0.00338532	0.000305854
58	2	113871158	C/CAAT	0.0209194	0.000306475
59	9	105282766	T/C	0.0634077	0.000269328
60	5	152332252	A/C	0.02104	0.000509465
61	14	94424541	T/G	0.961934	0.0010894
62	12	31401378	G/A	0.0131946	0.000440491
63	5	41023232	G/T	0.189716	0.000172856
64	6	108746930	G/A	0.00386612	0.000795373
65	2	19368696	A/T	0.0038788	0.000374402
66	5	153753137	G/C	0.463088	0.00134363
67	1	63403020	A/G	0.00316036	0.00015879
68	14	101831096	C/T	0.0215303	0.00233117
69	5	18863659	T/C	0.0531989	0.00251599
70	22	36034983	T/C	0.0559324	0.00284072
71	20	54306047	C/A	0.00324241	0.0046678
72	18	13500254	TG/T	0.695155	0.00114565
73	9	95856516	T/C	0.115907	0.000203131
74	5	179694068	G/A	0.072729	0.00328874
75	18	67028549	C/T	0.000547766	0.00822797
76	8	68319542	C/A	0.0589476	0.00208782
77	14	96597264	A/G	0.238063	0.00358857
78	2	140876727	A/G	0.242059	0.00377997
79	10	13319039	CGGCACTCATG/C	0.0245517	0.0260417
80	6	31322340	G/T	0.639348	0.0477555
81	8	132024653	A/C	0.0051825	0.0558847
82	2	123520022	A/T	0.239205	0.045067
83	14	65733355	A/G	0.604783	0.0538978
84	4	118065643	C/T	0.0947927	0.0690992
85	16	85246843	C/T	0.0496056	0.0920232
86	15	64170414	C/A	0.0153238	0.0766486
87	12	9779934	G/A	0.552572	0.160378
88	19	5061345	T/A	0.265496	0.111525
89	4	160886864	T/C	0.0581199	0.145148
90	1	243501583	A/G	0.98681	0.214816
91	10	35124941	A/T	0.898796	0.193951
92	2	199019974	AAC/A	0.0859211	0.209154
93	13	22797586	T/C	0.528357	0.21832
94	6	155914340	A/G	0.187519	0.205097
95	5	142190551	G/C	0.413354	0.174002
96	6	88882391	T/C	0.057185	0.147639
97	13	83965649	G/A	0.429843	0.26474
98	20	50215554	A/C	0.486239	0.196618
99	7	18183998	C/T	0.0363176	0.331095
100	4	58088194	C/T	0.977484	0.129749
101	1	183583960	G/A	0.420869	0.227285
102	9	1666808	A/G	0.498301	0.197456
103	16	21659123	C/T	0.00424754	0.331468
104	1	186391104	C/T	0.472475	0.258999
105	7	5606788	C/CT	0.0393872	0.344954
106	2	233197833	G/C	0.862134	0.457721
107	5	155400562	A/G	0.534422	0.441189
108	2	162007728	T/C	0.0130898	0.513553
109	1	24887457	C/T	0.553754	0.476473
110	16	13124657	A/G	0.602029	0.498088
111	5	63967155	C/T	0.852276	0.518854
112	14	44632146	A/T	0.0893342	0.445922
113	1	246358698	A/G	0.308982	0.506795
114	16	84141157	T/C	0.138467	0.565787
115	14	102128528	G/A	0.201148	0.640724
116	1	237503018	C/T	0.83039	0.633608
117	12	122168933	C/T	0.166158	0.707088
118	1	15133668	C/A	0.0035361	0.720148
119	6	167700884	C/T	0.114787	0.663481
120	3	138866794	T/G	0.851205	0.638809
121	4	161115368	C/T	0.448478	0.640516
122	7	23450077	T/C	0.39879	0.709664
123	4	25949762	C/T	0.593455	0.819126
124	3	8904380	C/T	0.871648	0.671039
125	12	105253810	C/T	0.478475	0.710976
126	6	50485961	A/T	0.552294	0.781867
127	6	6941325	C/T	0.237302	0.865538
128	4	118125333	T/G	0.809567	0.829294
129	19	20957409	G/A	0.395395	0.787565
130	12	98134186	C/T	0.276197	0.686408
131	6	164208217	A/G	0.00351981	0.833662
132	2	55664121	G/A	0.187452	0.811052
133	1	228290033	T/C	0.446095	0.851317
134	6	76615183	A/G	0.437623	0.859943
135	14	65923951	G/A	0.744421	0.85951
136	19	4853681	C/T	0.272725	0.870578
137	2	141726232	C/A	0.911202	0.894125
138	14	79394046	A/G	0.00909177	0.897784
139	17	13850973	A/G	0.586493	0.883374
140	7	51877966	C/T	0.00422848	0.881287
141	15	72395976	A/C	0.845755	0.895263
142	11	77121628	A/G	0.464373	0.917979
143	7	137461416	G/A	0.799053	0.888442
144	1	223894940	C/CTCTCTG	0.642376	0.929858
145	10	50959965	C/T	0.828191	0.928697
146	5	173238292	G/A	0.588743	0.912738
147	20	51457549	C/G	0.120565	0.912113
148	15	33625082	T/G	0.0172064	0.942937
149	10	56638982	G/A	0.517122	0.924228
150	5	16768859	C/T	0.381291	0.930591
151	9	3868369	AT/A	0.512502	0.942031
152	16	57399240	T/C	0.592113	0.942145
153	15	72556746	T/C	0.0744672	0.928176

## Sheet: Fold 10
Round	Chr	Position	Alleles	Unconditional p-value	Conditional p-value
0	10	26789139	C/CA	1.28216e-06
1	21	36923339	C/T	1.16487e-05	9.85254e-06
2	11	114570730	G/T	2.33201e-05	2.25276e-05
3	3	22645198	A/C	1.84292e-05	1.86874e-05
4	9	74925179	C/A	2.88489e-05	1.9127e-05
5	10	53063572	T/C	2.77462e-05	2.10075e-05
6	11	126208759	T/C	3.47708e-05	2.09855e-05
7	3	27410561	C/G	7.01203e-05	4.05216e-05
8	18	65915748	G/T	0.000363045	5.14343e-05
9	10	1989186	G/A	0.000204781	4.58068e-05
10	7	52797073	G/GC	3.59417e-05	5.68289e-05
11	2	141354744	G/A	0.000292082	4.33699e-05
12	11	82795854	C/T	0.000285791	6.36006e-05
13	3	87160356	GT/GTT	9.81324e-05	5.46549e-05
14	8	110797491	T/C	0.000127899	5.4808e-05
15	12	40362131	A/G	0.000160504	6.73848e-05
16	1	167549747	C/T	8.46945e-05	9.33774e-05
17	16	12103336	G/GTGTA	0.000265364	6.21396e-05
18	10	18976659	G/T	0.000911315	6.9178e-05
19	3	125162243	A/G	0.000936491	1.76511e-05
20	1	61447699	A/T	0.000154234	9.91774e-05
21	11	79016299	A/G	0.000264304	7.31103e-05
22	6	31251924	C/T	0.00130581	7.78418e-05
23	8	17442682	G/A	8.38562e-05	5.30746e-05
24	7	111772043	C/T	0.0149347	3.38854e-05
25	17	2793612	T/C	0.000282711	4.7985e-05
26	17	14313017	A/G	0.000929292	3.81717e-05
27	11	72267280	C/A	0.000522865	1.36102e-05
28	9	19069485	G/A	0.000966848	1.63658e-05
29	6	170182699	TCTCA/T	0.000134847	2.27441e-05
30	16	54670128	C/T	0.000156579	2.75528e-05
31	17	33541072	A/G	0.000197334	2.74184e-05
32	7	3122687	G/A	0.0401151	5.29627e-05
33	8	63881524	T/G	0.123996	2.23332e-05
34	2	207576874	C/T	0.000715594	8.87154e-06
35	12	104760583	T/A	0.00700869	2.17954e-05
36	6	44519096	G/A	0.00560771	8.10093e-07
37	13	103093804	GCA/G	0.000334409	1.35085e-05
38	21	18633839	T/C	0.091084	1.5501e-05
39	9	13115422	T/G	0.0110124	1.10972e-05
40	8	3379562	C/T	0.0112529	2.37816e-05
41	10	5653677	A/G	0.00498597	2.19967e-05
42	4	187491184	T/C	0.0190932	2.07618e-05
43	6	104520128	G/A	0.0125752	2.89949e-05
44	16	80171253	C/T	0.0731309	1.24299e-05
45	3	186166897	A/G	0.0254698	3.18214e-05
46	16	82607529	C/T	0.0157334	7.05813e-05
47	3	59412957	C/T	0.000836475	5.38959e-05
48	8	98730754	GT/G	0.0354317	3.59795e-05
49	3	170915277	AT/A	0.164832	1.42864e-05
50	1	234211627	C/G	0.0569713	3.92028e-05
51	4	55045733	A/G	0.0961867	6.14251e-05
52	2	153191371	T/C	0.00458309	1.95689e-05
53	4	7429668	C/T	0.223087	2.49152e-05
54	5	159761640	C/T	0.0372794	1.24657e-05
55	5	62489972	C/T	0.00342838	9.06834e-05
56	4	36857191	C/T	0.00354807	8.91934e-05
57	6	31070078	G/A	0.0250043	0.000208288
58	2	175629600	T/C	0.054756	0.000178478
59	21	32260058	T/C	0.0771803	0.000151651
60	5	75960121	A/G	0.00331077	0.00026576
61	19	52667079	G/A	0.00192247	0.000820357
62	14	76081860	G/A	0.00459543	0.000222173
63	1	213568239	T/C	0.000910775	0.000383709
64	1	54072471	G/A	0.0449824	0.00012614
65	4	21095704	CA/C	0.0834827	7.10793e-05
66	6	38689107	T/TAAAC	0.00331077	0.000829069
67	5	16827676	G/A	0.000872591	0.000158512
68	6	166621030	T/TA	0.00194638	6.06493e-06
69	7	123413862	T/G	0.0259608	0.000178782
70	19	56754111	T/G	0.188027	0.000168806
71	10	124100991	G/GT	0.018522	7.38914e-05
72	10	82879323	T/C	0.0226047	0.000212488
73	6	90068458	G/A	0.00234848	0.000375465
74	10	24757194	C/G	0.00524935	0.000501871
75	2	219262179	G/C	0.00963907	0.00035679
76	4	58528741	T/C	0.00341314	0.000281477
77	5	55418136	T/C	0.00228663	0.000207613
78	8	87131461	C/CTT	0.0182296	0.000457789
79	6	31883679	C/T	0.822863	0.000477409
80	11	44968756	G/A	0.00230756	0.000129476
81	11	21302601	T/C	0.0607918	0.000131931
82	13	97843293	G/T	0.00142466	0.000339669
83	15	64151746	T/C	0.00653389	0.000486529
84	4	94441283	T/C	0.0162203	0.000224649
85	14	90876594	A/G	0.0979144	0.000535011
86	3	102085953	C/T	0.259864	0.000663609
87	18	27999885	T/C	0.218188	0.00036941
88	17	75535097	C/T	0.0646628	0.00020501
89	12	13995960	ATTATTTAT/ATTAT	0.0228666	0.000469039
90	10	49893796	AC/A	0.0823724	0.000572541
91	1	55709029	G/A	0.193248	0.00107002
92	11	23087495	T/C	0.0474325	0.000881768
93	1	81025554	T/C	0.197945	0.00636536
94	12	43055995	G/A	0.00328697	0.00463027
95	1	231113896	G/A	0.121791	0.00144372
96	10	11249240	C/T	0.00700655	0.00112326
97	5	1770014	T/C	0.00178944	0.0028618
98	22	45221423	A/T	0.118263	0.00270051
99	11	132135496	T/C	0.105383	0.00249961
100	6	160462284	T/TG	0.0721604	0.000557077
101	7	48651233	T/C	0.284117	0.00052984
102	20	1869347	T/C	0.0129654	0.00485557
103	2	182366115	T/A	0.0425538	0.00916576
104	22	22583252	C/G	0.177606	0.00400563
105	19	5429404	G/A	0.0250459	0.00291425
106	15	88719223	T/G	0.261014	0.0164352
107	9	8840103	C/G	0.391664	0.0196725
108	21	46404870	C/G	0.60075	0.0101875
109	7	67773015	T/C	0.468312	0.0110591
110	8	31207416	A/C	0.0204492	0.0113417
111	15	37905391	A/G	0.0653753	0.0157116
112	5	146261336	G/A	0.801145	0.00808865
113	13	71986583	T/C	0.0218823	0.0110293
114	9	10037246	C/G	0.081662	0.00373855
115	1	21023077	A/T	0.272337	0.00826188
116	12	9945359	G/T	0.793016	0.0183841
117	3	36501939	C/A	0.489754	0.0694729
118	13	72317292	G/A	0.00603809	0.155023
119	5	117083358	C/T	0.0109802	0.0893475
120	9	128661600	T/A	0.10966	0.0505072
121	1	97450458	C/T	0.0669935	0.0911849
122	6	31027667	A/AT	0.0752868	0.0487454
123	14	46756374	C/G	0.203171	0.13223
124	7	67743968	C/T	0.739779	0.242542
125	17	13790883	G/A	0.542894	0.162881
126	16	84644476	CATCTTCA/C	0.757574	0.272118
127	8	6913031	G/A	0.0094517	0.160577
128	6	63492064	A/T	0.408806	0.141402
129	6	3371979	G/A	0.0414853	0.164875
130	11	12266539	G/A	0.319793	0.336645
131	1	9340737	T/C	0.0821877	0.219596
132	1	173178453	A/G	0.136238	0.257216
133	6	106707918	G/A	0.643914	0.15861
134	9	110892030	G/C	0.966095	0.333026
135	11	62921400	C/CT	0.245688	0.354792
136	17	80872451	C/G	0.279621	0.287524
137	5	96084776	C/A	0.66745	0.280528
138	10	124098847	C/T	0.0167549	0.257375
139	17	38244153	A/G	0.420923	0.393379
140	16	82953960	A/G	0.905439	0.345863
141	4	95736399	G/A	0.370657	0.464086
142	4	160616616	A/G	0.559106	0.539862
143	3	67266550	A/G	0.0172551	0.386134
144	3	79973907	AAG/A	0.0409433	0.454595
145	11	35078205	C/A	0.524328	0.412848
146	2	180190595	CAAAAAAAAAAAAAAA/C	0.483862	0.352972
147	13	43339044	G/T	0.275509	0.540779
148	3	165354974	T/C	0.78486	0.490802
149	7	85351270	G/T	0.165943	0.444184
150	14	47974834	T/C	0.390609	0.431856
151	3	156827955	G/T	0.0629015	0.512309
152	13	95966432	G/A	0.576056	0.497076
153	8	78400845	C/T	0.342017	0.462935
